# Supplementary material for: Anaerobic Degradation of Non-Methane Alkanes by “Candidatus Methanoliparia” in Hydrocarbon Seeps of the Gulf of Mexico
Source: mBio. 2019 Aug 20;10(4):e01814-19. doi: 10.1128/mBio.01814-19 (PMC6703427; doi:10.1128/mBio.01814-19)
Supplement: DATA SET S1 [file mBio.01814-19-sd001.xlsx]

## Sheet: A_Bacterial_16S_abundance
Dataset_1A. Proportional abundance of the bacterial 16S rRNA gene tag amplicons in the ambient, oily and asphalt sediments at different taxonomic levels.
Domain	Phylum	Class	Order	Family	Genus	Ambient (19351-14) 0-2 cm	Ambient (19351-14 )2-4 cm	Ambient (19351-14 ) 4-7 cm	Ambient (19351-14 ) 7-10 cm	Oil (19351-15) 0-3 cm	Oil (19351-15) 3-5 cm	Oil (19351-15) 5-7 cm	Oil (19351-15) 7-9 cm	Oil (19351-15) 9-10 cm	Asphalt (19331-1) 115 cm	Asphalt (19331-1) 135 cm
Bacteria	Acetothermia	Acetothermia	Acetothermia	Acetothermia	Acetothermia	0.105599	0.248625	0.163946	0.184945	1.20101	2.91074	2.22362	2.39261	2.99526	0.13853	0.0287795
Bacteria	Acetothermia	Candidatus Acetothermus	Candidatus Acetothermus	Candidatus Acetothermus	Candidatus Acetothermus	0	0	0	0	0	0	0	0	0	0	0
Bacteria	Acidobacteria	Acidobacteria	Acidobacteria	Acidobacteria	Acidobacteria	0	0	0	0	0	0	0	0	0	0	0
Bacteria	Acidobacteria	Acidobacteria	AT-s3-28	AT-s3-28	AT-s3-28	0.00431016	0.0105798	0.00364325	0.009997	0	0	0	0	0	0	0
Bacteria	Acidobacteria	Acidobacteria	d142	d142	d142	0.0215508	0.047609	0.0327893	0.039988	0.0311374	0.00379003	0.0060098	0.00689513	0.00877518	0	0
Bacteria	Acidobacteria	Acidobacteria	Subgroup 13	Subgroup 13	Subgroup 13	0	0	0	0	0	0	0	0	0	0	0
Bacteria	Acidobacteria	Acidobacteria	Subgroup 15	Subgroup 15	Subgroup 15	0	0	0	0	0	0	0	0	0	0	0
Bacteria	Acidobacteria	Acidobacteria	Subgroup 17	Subgroup 17	Subgroup 17	0	0.00264494	0	0.0149955	0	0	0	0	0	0	0.0412506
Bacteria	Acidobacteria	Acidobacteria	Subgroup 21	Subgroup 21	Subgroup 21	0.0150856	0.0687685	0.116584	0.129961	0.0133446	0.0189502	0.0120196	0.0137903	0.0175504	0.0684868	0.116077
Bacteria	Acidobacteria	Acidobacteria	Subgroup 25	Subgroup 25	Subgroup 25	0	0	0.00364325	0	0	0	0	0.00689513	0.00097502	0	0
Bacteria	Acidobacteria	Acidobacteria	Subgroup 3	PAUC26f	PAUC26f	0.00215508	0.00264494	0	0	0	0	0	0	0	0	0
Bacteria	Acidobacteria	Acidobacteria	Subgroup 3	Subgroup 3	Subgroup 3	0	0.00528989	0.014573	0.009997	0	0.00379003	0.0030049	0	0.00097502	0	0
Bacteria	Acidobacteria	Acidobacteria	Subgroup 4	Blastocatella	Blastocatella	0	0	0	0	0	0	0	0	0	0	0
Bacteria	Acidobacteria	Acidobacteria	Subgroup 5	Subgroup 5	Subgroup 5	0	0	0	0	0	0	0	0	0	0	0.00671521
Bacteria	Acidobacteria	Acidobacteria	Subgroup 6	Subgroup 6	Subgroup 6	0	0	0	0	0	0	0	0	0	0	0
Bacteria	Acidobacteria	Acidobacteria	Subgroup 9	Subgroup 9	Subgroup 9	0	0	0	0	0	0	0	0	0	0	0.051803
Bacteria	Acidobacteria	Holophagae	Acanthopleuribacterales	Acanthopleuribacteraceae	Acanthopleuribacter	0.0366364	0.00793483	0	0	0.0177928	0.00379003	0	0.0137903	0.00292506	0	0
Bacteria	Acidobacteria	Holophagae	Acanthopleuribacterales	Acanthopleuribacteraceae	Thermotomaculum	0.00646524	0	0	0	0.160135	0.125071	0.0961567	0.0827415	0.120902	0	0
Bacteria	Acidobacteria	Holophagae	Subgroup 10	CA002	CA002	0	0	0	0	0	0	0	0	0	0	0
Bacteria	Acidobacteria	Holophagae	Subgroup 10	NS72	NS72	0	0.00528989	0	0	0	0	0	0	0	0.0731563	0
Bacteria	Acidobacteria	Holophagae	Subgroup 10	Subgroup 10	Subgroup 10	0	0	0	0	0	0	0	0	0	0	0
Bacteria	Acidobacteria	Holophagae	Subgroup 10	Sva0725	Sva0725	0.00431016	0.0158697	0.00364325	0.0249925	0.0088964	0	0	0	0.00390008	0	0.00383726
Bacteria	Acidobacteria	Holophagae	Subgroup 10	TK85	TK85	0	0	0	0.009997	0	0	0	0	0	0	0
Bacteria	Acidobacteria	Holophagae	Subgroup 23	Subgroup 23	Subgroup 23	0.129305	0.452285	0.451763	0.609817	0.373649	0.348683	0.270441	0.365442	0.395858	0	0
Bacteria	Acidobacteria	Holophagae	Subgroup 7	Subgroup 7	Subgroup 7	0	0	0	0	0	0	0	0	0	0	0
Bacteria	Acidobacteria	Holophagae	TPD-58	TPD-58	TPD-58	0	0.00264494	0.00364325	0.0049985	0.0044482	0	0	0	0	0	0
Bacteria	Acidobacteria	Subgroup 22	Subgroup 22	Subgroup 22	Subgroup 22	0.159476	0.343843	0.349752	0.289913	0.0311374	0.0189502	0.0150245	0.0206854	0.0185254	0	0.116077
Bacteria	Acidobacteria	Subgroup 26	Subgroup 26	Subgroup 26	Subgroup 26	0.00431016	0	0	0	0	0	0	0	0	0	0
Bacteria	Actinobacteria	Acidimicrobiia	Acidimicrobiales	Acidimicrobiaceae	Acidimicrobiaceae	0	0	0	0	0	0	0	0	0	0	0
Bacteria	Actinobacteria	Acidimicrobiia	Acidimicrobiales	Acidimicrobiaceae	Illumatobacter	0.0301711	0.0238045	0	0.0149955	0.0756194	0.0985408	0.0450735	0.103427	0.096527	0	0
Bacteria	Actinobacteria	Acidimicrobiia	Acidimicrobiales	Acidimicrobiales	Acidimicrobiales	0	0	0	0	0.0177928	0.0227402	0.0030049	0.0413708	0.0126753	0	0
Bacteria	Actinobacteria	Acidimicrobiia	Acidimicrobiales	Acidimicrobiales Incertae Sedis	Candidatus Microthrix	0	0	0	0	0	0	0	0	0.00195004	0	0
Bacteria	Actinobacteria	Acidimicrobiia	Acidimicrobiales	OM1 clade	OM1 clade	0.282315	0.563373	0.480909	0.59982	0.244651	0.227402	0.126206	0.248225	0.205729	0.171217	0.133345
Bacteria	Actinobacteria	Acidimicrobiia	Acidimicrobiales	Sva0996 marine group	Sva0996 marine group	0.0603422	0.0211595	0	0	0	0	0	0	0.00195004	0	0.0287795
Bacteria	Actinobacteria	Actinobacteria	Actinobacteria	Actinobacteria	Actinobacteria	0	0	0	0	0	0	0	0	0	0	0
Bacteria	Actinobacteria	Actinobacteria	Corynebacteriales	Corynebacteriaceae	Corynebacteriaceae	0	0	0	0	0	0	0	0	0	0	0
Bacteria	Actinobacteria	Actinobacteria	Corynebacteriales	Corynebacteriaceae	Corynebacterium	0	0	0	0	0	0	0	0	0	0	0
Bacteria	Actinobacteria	Actinobacteria	Corynebacteriales	Corynebacteriaceae	Corynebacterium 1	0	0	0	0	0	0	0	0	0	0.0793824	0.0124711
Bacteria	Actinobacteria	Actinobacteria	Corynebacteriales	Mycobacteriaceae	Mycobacterium	0	0	0	0	0	0	0	0	0	0	0
Bacteria	Actinobacteria	Actinobacteria	Corynebacteriales	Nocardiaceae	Rhodococcus	0	0	0	0	0	0	0	0	0	0	0
Bacteria	Actinobacteria	Actinobacteria	Frankiales	Geodermatophilaceae	Geodermatophilus	0	0	0	0	0	0	0	0	0	0	0
Bacteria	Actinobacteria	Actinobacteria	Frankiales	Geodermatophilaceae	Modestobacter	0	0	0	0	0	0	0	0	0	0	0
Bacteria	Actinobacteria	Actinobacteria	Micrococcales	Microbacteriaceae	Herbiconiux	0	0	0	0	0	0	0	0	0	0	0
Bacteria	Actinobacteria	Actinobacteria	Micrococcales	Microbacteriaceae	Leucobacter	0	0	0	0	0	0	0	0	0	0	0
Bacteria	Actinobacteria	Actinobacteria	Micrococcales	Microbacteriaceae	Microbacteriaceae	0	0	0	0	0	0	0	0	0	0	0
Bacteria	Actinobacteria	Actinobacteria	Micrococcales	Microbacteriaceae	Microbacterium	0	0	0	0	0	0	0	0	0	0	0.00191863
Bacteria	Actinobacteria	Actinobacteria	Micrococcales	Microbacteriaceae	Pseudoclavibacter	0	0	0	0	0	0	0	0	0	0.0498085	0
Bacteria	Actinobacteria	Actinobacteria	Micrococcales	Micrococcaceae	Kocuria	0	0	0	0	0	0	0	0	0	0.0108956	0
Bacteria	Actinobacteria	Actinobacteria	Micrococcales	Micrococcaceae	Micrococcaceae	0	0	0	0	0	0	0	0	0	0	0
Bacteria	Actinobacteria	Actinobacteria	Propionibacteriales	Nocardioidaceae	Nocardioides	0	0	0	0	0	0	0	0	0	0	0
Bacteria	Actinobacteria	Actinobacteria	Propionibacteriales	Propionibacteriaceae	Propionibacteriaceae	0	0	0	0	0	0	0	0	0	0	0
Bacteria	Actinobacteria	Actinobacteria	Propionibacteriales	Propionibacteriaceae	Propionibacterium	0	0	0	0	0	0	0	0	0	0.130747	0.0661928
Bacteria	Actinobacteria	Coriobacteriia	Coriobacteriales	Coriobacteriaceae	Atopobium	0	0	0	0	0	0	0	0	0	0	0
Bacteria	Actinobacteria	Coriobacteriia	Coriobacteriales	Coriobacteriaceae	Coriobacteriaceae	0.00215508	0	0	0.009997	0.0044482	0.0113701	0.00901469	0	0.0126753	0	0
Bacteria	Actinobacteria	Coriobacteriia	Coriobacteriales	Coriobacteriaceae	Senegalimassilia	0	0	0	0	0	0	0	0	0	0	0
Bacteria	Actinobacteria	OPB41	OPB41	OPB41	OPB41	0.0797379	0.351777	0.477266	0.69979	0.32027	0.515444	0.399651	0.434393	0.527486	20.6098	1.14446
Bacteria	Actinobacteria	Thermoleophilia	Gaiellales	Gaiellales	Gaiellales	0	0	0	0	0	0	0	0	0	0	0
Bacteria	Actinobacteria	Thermoleophilia	Solirubrobacterales	480-2	480-2	0	0	0	0	0	0	0.0030049	0	0.00195004	0	0
Bacteria	Actinobacteria	Thermoleophilia	Solirubrobacterales	Solirubrobacterales	Solirubrobacterales	0	0	0	0	0	0	0	0	0	0	0
Bacteria	Aerophobetes	Aerophobetes	Aerophobetes	Aerophobetes	Aerophobetes	0.0172406	0.0343843	0.043719	0.09997	0.0266892	0.147811	0.123201	0.0482659	0.119927	3.30137	1.70662
Bacteria	Aminicenantes	Aminicenantes	Aminicenantes	Aminicenantes	Aminicenantes	0.161631	0.359712	0.484553	0.429871	0.302478	0.701156	0.853391	0.448183	0.633763	0.406251	0.660009
Bacteria	Armatimonadetes	Armatimonadetes	Armatimonadetes	Armatimonadetes	Armatimonadetes	0	0	0	0	0	0.00379003	0.0030049	0	0.00195004	0	0.0450878
Bacteria	Atribacteria	Atribacteria	Atribacteria	Atribacteria	Atribacteria	0.0474117	0.108443	0.174876	0.169949	6.46768	13.3409	21.0223	10.4185	15.6656	55.6268	53.0732
Bacteria	Bacteria	Bacteria	Bacteria	Bacteria	Bacteria	0.0474117	0.0264494	0.0473623	0.0149955	0.0044482	0.0151601	0.0360588	0.0206854	0.0331507	0	0
Bacteria	Bacteroidetes	Bacteroidetes	Bacteroidetes	Bacteroidetes	Bacteroidetes	0.237059	0.232755	0.0765083	0.109967	0.364752	1.15975	0.676102	1.37213	1.05205	0.0264608	0
Bacteria	Bacteroidetes	Bacteroidetes BD2-2	Bacteroidetes BD2-2	Bacteroidetes BD2-2	Bacteroidetes BD2-2	1.70036	1.71921	2.33168	2.05438	2.81571	2.62649	2.37988	2.70289	2.30007	0	0
Bacteria	Bacteroidetes	Bacteroidetes vadinHA17	Bacteroidetes vadinHA17	Bacteroidetes vadinHA17	Bacteroidetes vadinHA17	0.00431016	0.00793483	0.014573	0	0	0	0	0	0	0	0
Bacteria	Bacteroidetes	Bacteroidetes VC2.1 Bac22	Bacteroidetes VC2.1 Bac22	Bacteroidetes VC2.1 Bac22	Bacteroidetes VC2.1 Bac22	0.409465	0.370292	0.568347	0.29991	2.82016	1.32651	1.27708	1.46866	1.34845	0	0
Bacteria	Bacteroidetes	Bacteroidia	Bacteroidales	Bacteroidaceae	Bacteroides	0	0	0	0	0	0	0	0	0	0	0
Bacteria	Bacteroidetes	Bacteroidia	Bacteroidales	Bacteroidales	Bacteroidales	0	0	0	0	0	0	0	0	0	0	0
Bacteria	Bacteroidetes	Bacteroidia	Bacteroidales	Bacteroidales BS11 gut group	Bacteroidales BS11 gut group	0	0	0	0	0	0	0	0	0	0	0
Bacteria	Bacteroidetes	Bacteroidia	Bacteroidales	Bacteroidales Incertae Sedis	Phocaeicola	0	0	0	0	0	0	0	0	0	0	0
Bacteria	Bacteroidetes	Bacteroidia	Bacteroidales	Bacteroidales RF16 group	Bacteroidales RF16 group	0	0	0	0	0	0	0	0	0	0	0
Bacteria	Bacteroidetes	Bacteroidia	Bacteroidales	Bacteroidales S24-7 group	Bacteroidales S24-7 group	0	0	0	0	0	0	0	0	0	0	0
Bacteria	Bacteroidetes	Bacteroidia	Bacteroidales	Bacteroidales UCG-001	Bacteroidales UCG-001	0	0	0	0	0	0	0	0	0	0	0
Bacteria	Bacteroidetes	Bacteroidia	Bacteroidales	Marinilabiaceae	Carboxylicivirga	0.0711176	0.0846382	0.0983678	0.09997	0.0756194	0.0909608	0.0721176	0.0965318	0.0838517	0	0
Bacteria	Bacteroidetes	Bacteroidia	Bacteroidales	Marinilabiaceae	Marinifilum	0	0.0132247	0	0.0349895	0.12455	0.00379003	0	0	0	0	0
Bacteria	Bacteroidetes	Bacteroidia	Bacteroidales	Marinilabiaceae	Marinilabiaceae	0.0495668	0.0608337	0.0364325	0.0649805	0.720609	0.557135	0.333544	0.599876	0.516761	0	0
Bacteria	Bacteroidetes	Bacteroidia	Bacteroidales	Marinilabiaceae	Saccharicrinis	0.0172406	0.576598	0.00364325	0	0	0	0.0030049	0.0137903	0	0	0
Bacteria	Bacteroidetes	Bacteroidia	Bacteroidales	p-2534-18B5 gut group	p-2534-18B5 gut group	0	0	0	0	0	0	0	0	0	0	0
Bacteria	Bacteroidetes	Bacteroidia	Bacteroidales	Porphyromonadaceae	Barnesiella	0	0	0	0	0	0	0	0	0	0	0
Bacteria	Bacteroidetes	Bacteroidia	Bacteroidales	Porphyromonadaceae	Odoribacter	0	0	0	0	0	0	0	0	0	0	0
Bacteria	Bacteroidetes	Bacteroidia	Bacteroidales	Porphyromonadaceae	Parabacteroides	0	0	0	0	0	0	0	0	0	0	0
Bacteria	Bacteroidetes	Bacteroidia	Bacteroidales	Porphyromonadaceae	Porphyromonadaceae	0	0	0	0	0	0	0	0	0	0	0
Bacteria	Bacteroidetes	Bacteroidia	Bacteroidales	Prevotellaceae	Alloprevotella	0	0	0	0	0	0	0	0	0	0	0
Bacteria	Bacteroidetes	Bacteroidia	Bacteroidales	Prevotellaceae	Prevotellaceae	0	0	0	0	0	0	0	0	0	0	0
Bacteria	Bacteroidetes	Bacteroidia	Bacteroidales	Prevotellaceae	Prevotellaceae Ga6A1 group	0	0	0	0	0	0	0	0	0	0	0
Bacteria	Bacteroidetes	Bacteroidia	Bacteroidales	Prevotellaceae	Prevotellaceae UCG-001	0	0	0	0	0	0	0	0	0	0	0
Bacteria	Bacteroidetes	Bacteroidia	Bacteroidales	Prevotellaceae	Prevotellaceae UCG-003	0	0	0	0	0	0	0	0	0	0	0
Bacteria	Bacteroidetes	Bacteroidia	Bacteroidales	Prevotellaceae	Prevotellaceae UCG-004	0	0	0	0	0	0	0	0	0	0	0
Bacteria	Bacteroidetes	Bacteroidia	Bacteroidales	Rikenellaceae	Alistipes	0	0	0	0	0	0	0	0	0	0	0
Bacteria	Bacteroidetes	Bacteroidia	Bacteroidales	Rikenellaceae	dgA-11 gut group	0	0	0	0	0	0	0	0	0	0	0
Bacteria	Bacteroidetes	Bacteroidia	Bacteroidales	Rikenellaceae	Rikenellaceae	0	0	0	0	0	0	0	0	0	0	0
Bacteria	Bacteroidetes	Bacteroidia	Bacteroidales	Rikenellaceae	Rikenellaceae RC9 gut group	0	0	0	0	0	0	0	0	0	0	0
Bacteria	Bacteroidetes	Bacteroidia	Bacteroidales	Rs-E47 termite group	Rs-E47 termite group	0.00215508	0.0105798	0	0	0	0	0	0	0	0	0
Bacteria	Bacteroidetes	Bacteroidia	Bacteroidia Incertae Sedis	Draconibacteriaceae	Draconibacteriaceae	0.00215508	0.00264494	0.00728651	0.009997	0	0	0	0	0	0	0
Bacteria	Bacteroidetes	Bacteroidia	Bacteroidia Incertae Sedis	Draconibacteriaceae	Draconibacterium	0.431016	0.581887	0.754153	0.339898	0.0800676	0.0227402	0.0270441	0.0206854	0.0351007	0	0
Bacteria	Bacteroidetes	Cytophagia	Cytophagales	Cyclobacteriaceae	Algoriphagus	0	0	0	0	0	0	0	0	0.00390008	0	0
Bacteria	Bacteroidetes	Cytophagia	Cytophagales	Cytophagaceae	Cytophagaceae	0	0	0	0	0	0	0	0	0	0	0
Bacteria	Bacteroidetes	Cytophagia	Cytophagales	Cytophagales	Cytophagales	0	0	0	0	0	0	0	0	0	0	0
Bacteria	Bacteroidetes	Cytophagia	Cytophagales	Flammeovirgaceae	Candidatus Amoebophilus	0	0	0	0	0	0	0	0	0	0	0
Bacteria	Bacteroidetes	Cytophagia	Cytophagales	Flammeovirgaceae	Ekhidna	0	0	0	0	0	0	0	0	0	0	0
Bacteria	Bacteroidetes	Cytophagia	Cytophagales	Flammeovirgaceae	Fabibacter	0.00646524	0	0	0	0	0	0	0	0	0	0
Bacteria	Bacteroidetes	Cytophagia	Cytophagales	Flammeovirgaceae	Flammeovirgaceae	0.648679	0.399386	0.382542	0.23493	0.244651	0.0113701	0.0120196	0.0344756	0.0312006	0	0
Bacteria	Bacteroidetes	Cytophagia	Cytophagales	Flammeovirgaceae	Fulvivirga	0	0	0	0	0	0	0	0	0	0	0
Bacteria	Bacteroidetes	Cytophagia	Cytophagales	Flammeovirgaceae	Marinoscillum	0	0	0	0	0	0	0	0	0	0	0
Bacteria	Bacteroidetes	Cytophagia	Cytophagales	Flammeovirgaceae	Reichenbachiella	0.157321	0.261849	0.327893	0.349895	0.0533784	0	0.0060098	0.0275805	0.00195004	0	0
Bacteria	Bacteroidetes	Cytophagia	Cytophagales	TAA-5-07	TAA-5-07	0	0	0	0	0	0	0	0	0	0	0
Bacteria	Bacteroidetes	Cytophagia	Order II	Rhodothermaceae	Rhodothermaceae	0.0193957	0.0132247	0.0218595	0	0	0	0	0	0	0	0
Bacteria	Bacteroidetes	Flavobacteriia	Flavobacteriales	Cryomorphaceae	Crocinitomix	0.0711176	0.00528989	0	0	0.0133446	0	0	0	0.00195004	0	0
Bacteria	Bacteroidetes	Flavobacteriia	Flavobacteriales	Cryomorphaceae	Cryomorpha	0	0	0	0	0	0	0	0	0	0	0
Bacteria	Bacteroidetes	Flavobacteriia	Flavobacteriales	Cryomorphaceae	Cryomorphaceae	0.295246	0.116377	0.123871	0.154954	0.186824	0.0113701	0.00901469	0.0758464	0.0165753	0	0
Bacteria	Bacteroidetes	Flavobacteriia	Flavobacteriales	Cryomorphaceae	Fluviicola	0.219818	0.00528989	0	0.0049985	0	0	0	0	0.00682514	0	0
Bacteria	Bacteroidetes	Flavobacteriia	Flavobacteriales	Cryomorphaceae	Owenweeksia	0.469807	0.0396741	0.014573	0.029991	0.0533784	0	0	0.0206854	0.0048751	0	0
Bacteria	Bacteroidetes	Flavobacteriia	Flavobacteriales	Flavobacteriaceae	Aquibacter	3.72613	0.618917	0.0728651	0.0649805	0.022241	0	0.0060098	0.0137903	0.0156003	0	0
Bacteria	Bacteroidetes	Flavobacteriia	Flavobacteriales	Flavobacteriaceae	Aquimarina	0	0	0	0	0	0	0	0	0	0	0
Bacteria	Bacteroidetes	Flavobacteriia	Flavobacteriales	Flavobacteriaceae	Cloacibacterium	0	0	0	0	0	0	0	0	0	0	0
Bacteria	Bacteroidetes	Flavobacteriia	Flavobacteriales	Flavobacteriaceae	Elizabethkingia	0	0	0	0	0	0	0	0	0	0	0
Bacteria	Bacteroidetes	Flavobacteriia	Flavobacteriales	Flavobacteriaceae	Eudoraea	0	0	0	0	0	0	0	0	0	0	0
Bacteria	Bacteroidetes	Flavobacteriia	Flavobacteriales	Flavobacteriaceae	Flavobacteriaceae	4.33171	2.42012	3.58132	1.97441	1.58801	0.564715	0.507828	0.765359	0.463134	0	0
Bacteria	Bacteroidetes	Flavobacteriia	Flavobacteriales	Flavobacteriaceae	Flavobacterium	0.0150856	0	0	0	0	0	0	0	0	0	0
Bacteria	Bacteroidetes	Flavobacteriia	Flavobacteriales	Flavobacteriaceae	Gilvibacter	0.0129305	0.00528989	0	0	0	0	0	0	0	0.00155652	0
Bacteria	Bacteroidetes	Flavobacteriia	Flavobacteriales	Flavobacteriaceae	Leeuwenhoekiella	0.00215508	0.00264494	0	0.009997	0	0	0	0	0.0263255	0	0
Bacteria	Bacteroidetes	Flavobacteriia	Flavobacteriales	Flavobacteriaceae	Lutibacter	1.06892	0.388807	0.0655785	0.019994	0.0088964	0.00758006	0.0060098	0.0137903	0.00390008	0	0
Bacteria	Bacteroidetes	Flavobacteriia	Flavobacteriales	Flavobacteriaceae	Lutimonas	2.03871	0.772323	0.670358	0.839748	0.169032	0.102331	0.0360588	0.0965318	0.0653263	0	0
Bacteria	Bacteroidetes	Flavobacteriia	Flavobacteriales	Flavobacteriaceae	Maribacter	0.0689625	0.0238045	0.00364325	0	0.022241	0.0113701	0.0060098	0.0137903	0.0253505	0	0
Bacteria	Bacteroidetes	Flavobacteriia	Flavobacteriales	Flavobacteriaceae	Maritimimonas	0.221973	0.132247	0.0473623	0.0349895	0.022241	0	0.00901469	0.0344756	0.00390008	0	0
Bacteria	Bacteroidetes	Flavobacteriia	Flavobacteriales	Flavobacteriaceae	Mesoflavibacter	0.00215508	0	0	0	0	0	0	0.0137903	0.0526511	0	0
Bacteria	Bacteroidetes	Flavobacteriia	Flavobacteriales	Flavobacteriaceae	Olleya	0	0	0	0	0	0	0	0	0	0	0
Bacteria	Bacteroidetes	Flavobacteriia	Flavobacteriales	Flavobacteriaceae	Pseudofulvibacter	0	0	0	0	0	0	0	0	0	0	0
Bacteria	Bacteroidetes	Flavobacteriia	Flavobacteriales	Flavobacteriaceae	Psychroflexus	0	0	0	0	0	0	0	0	0	0	0
Bacteria	Bacteroidetes	Flavobacteriia	Flavobacteriales	Flavobacteriaceae	Ulvibacter	0.0344813	0.00264494	0	0	0	0	0	0	0	0	0
Bacteria	Bacteroidetes	Flavobacteriia	Flavobacteriales	Flavobacteriaceae	Wenyingzhuangia	0.525839	0.0158697	0	0	0.0088964	0	0.0060098	0	0	0	0
Bacteria	Bacteroidetes	Flavobacteriia	Flavobacteriales	Flavobacteriaceae	Winogradskyella	0.00431016	0	0	0	0	0.00379003	0	0	0.0214504	0	0
Bacteria	Bacteroidetes	Flavobacteriia	Flavobacteriales	Flavobacteriales	Flavobacteriales	0.181027	0.00528989	0	0	0.0355856	0	0	0	0.00195004	0	0
Bacteria	Bacteroidetes	Flavobacteriia	Flavobacteriales	NS7 marine group	NS7 marine group	0.183182	0.00264494	0	0	0.0088964	0	0	0	0.0156003	0	0
Bacteria	Bacteroidetes	Flavobacteriia	Flavobacteriales	NS9 marine group	NS9 marine group	0.0646524	0.0105798	0	0	0	0	0	0	0.00097502	0	0
Bacteria	Bacteroidetes	Flavobacteriia	Flavobacteriales	Schleiferiaceae	Schleiferia	0.112064	0.00528989	0	0	0	0	0	0	0	0	0
Bacteria	Bacteroidetes	SB-5	SB-5	SB-5	SB-5	0.239214	0.156052	0.0910813	0.0549835	0.996397	0.632935	0.45374	0.655037	0.655213	0	0
Bacteria	Bacteroidetes	Sphingobacteriia	Sphingobacteriales	B01R012	B01R012	0	0.00793483	0.00364325	0.0149955	0	0	0	0	0.00097502	0	0
Bacteria	Bacteroidetes	Sphingobacteriia	Sphingobacteriales	Chitinophagaceae	Chitinophagaceae	0.0431016	0.0290944	0.00364325	0	0.0088964	0	0	0	0	0	0
Bacteria	Bacteroidetes	Sphingobacteriia	Sphingobacteriales	E6aC02	E6aC02	0	0.00264494	0	0	0	0	0	0	0.00195004	0	0
Bacteria	Bacteroidetes	Sphingobacteriia	Sphingobacteriales	LiUU-11-161	LiUU-11-161	0	0	0	0	0	0	0	0	0	0	0
Bacteria	Bacteroidetes	Sphingobacteriia	Sphingobacteriales	NS11-12 marine group	NS11-12 marine group	0.288781	0.00793483	0	0	0.0044482	0	0	0	0	0	0
Bacteria	Bacteroidetes	Sphingobacteriia	Sphingobacteriales	PHOS-HE51	PHOS-HE51	0	0	0	0	0	0	0	0	0	0	0
Bacteria	Bacteroidetes	Sphingobacteriia	Sphingobacteriales	Saprospiraceae	Aureispira	0.0150856	0	0	0	0	0	0	0	0	0	0
Bacteria	Bacteroidetes	Sphingobacteriia	Sphingobacteriales	Saprospiraceae	Lewinella	0	0	0	0	0.0044482	0	0	0	0	0	0
Bacteria	Bacteroidetes	Sphingobacteriia	Sphingobacteriales	Saprospiraceae	Phaeodactylibacter	0	0	0	0	0	0	0	0	0	0	0
Bacteria	Bacteroidetes	Sphingobacteriia	Sphingobacteriales	Saprospiraceae	Portibacter	0.0366364	0.0158697	0	0	0	0	0	0	0	0	0
Bacteria	Bacteroidetes	Sphingobacteriia	Sphingobacteriales	Saprospiraceae	Saprospiraceae	1.34261	0.333263	0.0546488	0.009997	0.0934122	0.0151601	0.0030049	0.0137903	0.00292506	0	0
Bacteria	Bacteroidetes	Sphingobacteriia	Sphingobacteriales	Sphingobacteriales	Sphingobacteriales	0.0366364	0.0555438	0.014573	0	0.022241	0.0947508	0.0360588	0.0344756	0.0546011	0	0
Bacteria	Bacteroidetes	Sphingobacteriia	Sphingobacteriales	ST-12K33	ST-12K33	0	0	0	0	0.257996	0.216032	0.171279	0.234434	0.237905	0	0
Bacteria	Bacteroidetes	Sphingobacteriia	Sphingobacteriales	WCHB1-69	WCHB1-69	0.558166	0.843737	2.8891	1.79446	2.77123	1.53875	1.52649	1.71689	1.67703	0.0809389	0
Bacteria	Caldiserica	Caldisericia	Caldisericales	Caldisericaceae	Caldisericum	0	0	0	0	0.0756194	0.360053	0.727185	0.234434	0.403658	0	0
Bacteria	Caldiserica	Caldisericia	Caldisericales	LF045	LF045	0	0.00264494	0	0	0.044482	0.0227402	0.0360588	0.055161	0.0321757	0	0
Bacteria	Caldiserica	Caldisericia	Caldisericales	WCHB1-02	WCHB1-02	0	0	0	0	0.164583	0.318363	0.198323	0.262015	0.282756	0	0.0268608
Bacteria	Candidate division OP3	Candidate division OP3	Candidate division OP3	Candidate division OP3	Candidate division OP3	0.14439	0.341198	0.207665	0.0649805	0.849606	0.382793	0.480784	0.358547	0.428034	0.00778259	0.100728
Bacteria	Candidate division SR1	Candidate division SR1	Candidate division SR1	Candidate division SR1	Candidate division SR1	0.314642	0.0978629	0.0983678	0.089973	0.0177928	0.0303203	0.0180294	0.0206854	0.0263255	0	0
Bacteria	Candidate division WS6	Candidate division WS6	Candidate division WS6	Candidate division WS6	Candidate division WS6	0.053877	0.111088	0.174876	0.104969	0.333615	0.454804	0.321524	0.55161	0.518711	0	0
Bacteria	Chlamydiae	Chlamydiae	Chlamydiales	Chlamydiaceae	Chlamydiaceae	0.00862032	0.0238045	0.00364325	0.009997	0	0	0	0	0	0	0
Bacteria	Chlamydiae	Chlamydiae	Chlamydiales	Chlamydiales	Chlamydiales	0.0495668	0.0370292	0.0655785	0.0849745	0.0044482	0.0113701	0.0030049	0.0206854	0.00585012	0	0
Bacteria	Chlamydiae	Chlamydiae	Chlamydiales	Chlamydiales Incertae Sedis	Criblamydia	0	0	0	0	0	0	0	0	0	0	0
Bacteria	Chlamydiae	Chlamydiae	Chlamydiales	cvE6	cvE6	0.00215508	0.00264494	0.00728651	0	0	0	0	0	0	0	0
Bacteria	Chlamydiae	Chlamydiae	Chlamydiales	Parachlamydiaceae	Candidatus Metachlamydia	0	0	0.0109298	0	0	0	0	0	0	0	0
Bacteria	Chlamydiae	Chlamydiae	Chlamydiales	Parachlamydiaceae	Candidatus Protochlamydia	0	0.00264494	0	0	0	0	0	0.00689513	0.00195004	0	0
Bacteria	Chlamydiae	Chlamydiae	Chlamydiales	Parachlamydiaceae	Neochlamydia	0	0.00528989	0.014573	0.0049985	0	0	0	0	0	0	0
Bacteria	Chlamydiae	Chlamydiae	Chlamydiales	Parachlamydiaceae	Parachlamydia	0	0	0	0	0	0	0	0	0	0	0
Bacteria	Chlamydiae	Chlamydiae	Chlamydiales	Parachlamydiaceae	Parachlamydiaceae	0.00646524	0.0105798	0.014573	0	0.0133446	0.00379003	0.0060098	0.00689513	0.00585012	0	0
Bacteria	Chlamydiae	Chlamydiae	Chlamydiales	Simkaniaceae	Candidatus Rhabdochlamydia	0	0	0	0.009997	0	0	0	0	0	0	0
Bacteria	Chlamydiae	Chlamydiae	Chlamydiales	Simkaniaceae	Simkaniaceae	0.0172406	0.0370292	0.0182163	0.039988	0	0.00758006	0	0.00689513	0.00195004	0	0
Bacteria	Chlamydiae	Chlamydiae	Chlamydiales	WA-aaa01f12	WA-aaa01f12	0.0689625	0.267139	0.76144	0.449865	0.204617	0.253932	0.13522	0.186168	0.22133	0	0
Bacteria	Chlamydiae	Chlamydiae	Chlamydiales	Waddliaceae	Waddlia	0	0	0	0	0	0	0	0	0	0	0
Bacteria	Chlorobi	Chlorobia	Chlorobiales	OPB56	OPB56	0.245679	0.129602	0.1348	0.059982	0.0177928	0.0151601	0.0060098	0.0137903	0.0136503	0	0
Bacteria	Chlorobi	Chlorobia	Chlorobiales	SJA-28	SJA-28	0.00215508	0.00793483	0.0255028	0.0649805	0	0	0	0	0	0	0
Bacteria	Chlorobi	Ignavibacteria	Ignavibacteriales	BSV26	BSV26	0.0624973	0.0608337	0.218595	0.049985	0.0088964	0	0	0.0137903	0.00097502	0	0
Bacteria	Chlorobi	Ignavibacteria	Ignavibacteriales	IheB3-7	IheB3-7	0.278005	0.206306	0.29146	0.284915	0.0533784	0.00379003	0.0240392	0.0275805	0.00780016	0	0
Bacteria	Chlorobi	Ignavibacteria	Ignavibacteriales	PHOS-HE36	PHOS-HE36	0.0732727	0.378227	0.757797	0.579826	0.0355856	0.0151601	0.0150245	0.0206854	0.0253505	0	0
Bacteria	Chloroflexi	Anaerolineae	Anaerolineales	Anaerolineaceae	Anaerolineaceae	1.30813	4.43292	6.36476	6.49805	3.11374	4.87398	3.88233	3.22002	4.60892	0.0856084	0.368377
Bacteria	Chloroflexi	Anaerolineae	Anaerolineales	Anaerolineaceae	Ornatilinea	0.0150856	0.0264494	0.0182163	0.029991	0	0.0113701	0.00901469	0	0.00780016	0	0
Bacteria	Chloroflexi	Anaerolineae	Anaerolineales	Anaerolineaceae	Pelolinea	0.13146	0.428481	0.619353	0.409877	0.462613	0.602615	0.474774	0.468869	0.646438	0	0.0594776
Bacteria	Chloroflexi	Anaerolineae	Anaerolineales	Anaerolineaceae	Thermomarinilinea	0.237059	0.285654	0.0728651	0.0749775	0.0044482	0	0	0.00689513	0.00097502	0	0
Bacteria	Chloroflexi	Ardenticatenia	Ardenticatenia	Ardenticatenia	Ardenticatenia	0.00431016	0.0158697	0	0	0	0	0	0	0	0	0
Bacteria	Chloroflexi	Caldilineae	Caldilineales	Caldilineaceae	Caldilineaceae	0.00431016	0.0185146	0.014573	0.009997	0.0489302	0.0644305	0.0330539	0.0344756	0.0195004	0	0
Bacteria	Chloroflexi	Chloroflexi	Chloroflexi	Chloroflexi	Chloroflexi	0.133615	0.468155	0.510055	0.704789	0.6183	0.663256	0.625019	0.675722	0.75369	0	0.0220643
Bacteria	Chloroflexi	Chloroflexia	Chloroflexales	FFCH7168	FFCH7168	0	0	0	0	0.022241	0	0	0	0	0	0
Bacteria	Chloroflexi	Dehalococcoidia	Dehalococcoidia	Dehalococcoidia	Dehalococcoidia	0.0387914	0.325328	0.426261	0.664801	3.06926	3.3845	3.45563	2.48914	2.64035	1.47713	2.60262
Bacteria	Chloroflexi	Dehalococcoidia	FS117-23B-02	FS117-23B-02	FS117-23B-02	0	0.00264494	0.00364325	0	0.0533784	0.00758006	0	0.00689513	0.00877518	0	0
Bacteria	Chloroflexi	Dehalococcoidia	FW22	FW22	FW22	0.00215508	0.0634786	0.109298	0.179946	0.0133446	0.00379003	0	0	0.0097502	0.090278	0
Bacteria	Chloroflexi	Dehalococcoidia	GIF3	GIF3	GIF3	0.00215508	0.0396741	0.0400758	0.069979	0.115653	0.0492704	0.0240392	0.0137903	0.0409508	0.0622607	0.0940129
Bacteria	Chloroflexi	Dehalococcoidia	GIF9	GIF9	GIF9	0.0344813	0.232755	0.15666	0.3349	3.5897	1.99356	2.09141	2.37192	2.27375	0.108956	0.674399
Bacteria	Chloroflexi	Dehalococcoidia	MSBL5	MSBL5	MSBL5	0.0323262	0.227465	0.269601	0.809757	2.76678	0.856547	1.23802	1.16528	1.20805	0.496529	0.607247
Bacteria	Chloroflexi	Dehalococcoidia	Napoli-4B-65	Napoli-4B-65	Napoli-4B-65	0.00431016	0.0634786	0.0874381	0.139958	0.0400338	0.0833807	0.0540882	0.0896366	0.0897018	1.05532	0.0450878
Bacteria	Chloroflexi	Dehalococcoidia	Sh765B-AG-111	Sh765B-AG-111	Sh765B-AG-111	0.00431016	0.0264494	0.0619353	0.114966	1.08091	0.409323	0.537877	0.558505	0.460209	2.09663	1.00728
Bacteria	Chloroflexi	Dehalococcoidia	vadinBA26	vadinBA26	vadinBA26	0.0107754	0.0423191	0.0510055	0.194942	0.217962	0.106121	0.0661078	0.131007	0.111152	2.20247	0.510356
Bacteria	Chloroflexi	JG30-KF-CM66	JG30-KF-CM66	JG30-KF-CM66	JG30-KF-CM66	0	0	0	0	0	0.00379003	0	0.00689513	0.00097502	0	0
Bacteria	Chloroflexi	KD4-96	KD4-96	KD4-96	KD4-96	0.00215508	0.00264494	0	0	0	0	0.0150245	0.0137903	0.0136503	0	0
Bacteria	Chloroflexi	Ktedonobacteria	MVP-21	MVP-21	MVP-21	0.00431016	0	0	0	0	0	0	0	0	0	0
Bacteria	Chloroflexi	MSB-5B2	MSB-5B2	MSB-5B2	MSB-5B2	0.00215508	0.00793483	0.00364325	0.009997	0	0	0	0	0.00195004	0	0
Bacteria	Chloroflexi	S085	S085	S085	S085	0	0.00264494	0.00364325	0.0049985	0	0	0	0	0	0.045139	0.0316574
Bacteria	Chloroflexi	SAR202 clade	SAR202 clade	SAR202 clade	SAR202 clade	0	0.0317393	0.014573	0.039988	0	0	0	0	0.00195004	0	0.0172677
Bacteria	Chloroflexi	Thermoflexia	Thermoflexales	Thermoflexaceae	Thermoflexus	0	0	0	0	0	0	0	0	0	0	0
Bacteria	Chloroflexi	Thermomicrobia	AKYG1722	AKYG1722	AKYG1722	0	0	0	0	0	0	0	0	0	0	0
Bacteria	Chloroflexi	TK10	TK10	TK10	TK10	0	0	0	0	0	0	0	0	0	0	0.00671521
Bacteria	Cloacimonetes	Cloacimonetes	Cloacimonetes	Cloacimonetes	Cloacimonetes	0.0215508	0.00528989	0	0	0.0088964	0.125071	0.0450735	0.0344756	0.0799516	0	0
Bacteria	Cloacimonetes	LK-44f	LK-44f	LK-44f	LK-44f	0	0	0	0	0	0	0	0	0	0	0
Bacteria	Cloacimonetes	MSBL2	MSBL2	MSBL2	MSBL2	0	0	0	0	0	0.00379003	0.0150245	0.0137903	0.00585012	0	0.117996
Bacteria	Cloacimonetes	MSBL8	MSBL8	MSBL8	MSBL8	0.704711	0.724714	0.575634	0.314906	2.45985	1.69035	1.63466	2.1168	1.89349	0.00466955	0.00191863
Bacteria	Cloacimonetes	NK-L14	NK-L14	NK-L14	NK-L14	0.00646524	0	0	0	0.0622748	0.0189502	0.0150245	0.0344756	0.0224255	0	0
Bacteria	Cyanobacteria	Cyanobacteria	SubsectionI	FamilyI	Synechococcus	0	0	0	0	0	0	0	0	0	0	0
Bacteria	Cyanobacteria	Melainabacteria	Caenarcaniphilales	Caenarcaniphilales	Caenarcaniphilales	0.0301711	0.00264494	0	0	0	0	0	0	0	0	0
Bacteria	Cyanobacteria	Melainabacteria	Gastranaerophilales	Gastranaerophilales	Gastranaerophilales	0	0	0	0	0.0311374	0.0227402	0.0330539	0.00689513	0.0224255	0	0
Bacteria	Cyanobacteria	Melainabacteria	Obscuribacterales	Obscuribacterales	Obscuribacterales	0	0	0	0	0	0	0	0	0	0	0
Bacteria	Cyanobacteria	Melainabacteria	Vampirovibrionales	Vampirovibrionales	Vampirovibrionales	0	0	0	0	0	0	0	0	0	0	0
Bacteria	Cyanobacteria	ML635J-21	ML635J-21	ML635J-21	ML635J-21	0.0517219	0.0634786	0.058292	0.119964	0.0489302	0.0151601	0.00901469	0.00689513	0.0536261	0	0
Bacteria	Deferribacteres	Deferribacteres	Deferribacterales	Deferribacteraceae	Deferribacteraceae	0	0	0	0	0.164583	0.170551	0.156255	0.179273	0.198904	0	0
Bacteria	Deferribacteres	Deferribacteres Incertae Sedis	Caldithrix	Caldithrix	Caldithrix	0.107754	0.317393	0.408044	0.439868	0.524888	0.371423	0.249407	0.372337	0.358807	0	0
Bacteria	Deinococcus-Thermus	Deinococci	Deinococcales	Trueperaceae	Truepera	0	0	0	0	0	0	0	0	0	0	0
Bacteria	Deinococcus-Thermus	Deinococci	KD3-62	KD3-62	KD3-62	0	0.00528989	0.0182163	0.109967	0.0044482	0.0227402	0.00901469	0.0275805	0.0097502	0	0
Bacteria	Elusimicrobia	Elusimicrobia	Elusimicrobia	Elusimicrobia	Elusimicrobia	0	0	0	0	0.0400338	0.0151601	0	0.00689513	0.0351007	0	0
Bacteria	Elusimicrobia	Elusimicrobia	Elusimicrobiales	Elusimicrobiaceae	Elusimicrobium	0	0	0	0	0	0	0	0	0	0	0
Bacteria	Elusimicrobia	Elusimicrobia	Lineage I (Endomicrobia)	Lineage I (Endomicrobia)	Lineage I (Endomicrobia)	0.0452567	0.148117	0.109298	0.0649805	0.0756194	0.0454804	0.0270441	0.0896366	0.0312006	0	0
Bacteria	Elusimicrobia	Elusimicrobia	Lineage IIa	Lineage IIa	Lineage IIa	0	0	0	0	0	0	0	0	0	0	0
Bacteria	Elusimicrobia	Elusimicrobia	Lineage IIb	Lineage IIb	Lineage IIb	0.0409465	0.0581887	0.0546488	0	0.0044482	0	0	0.00689513	0.00097502	0	0
Bacteria	Elusimicrobia	Elusimicrobia	Lineage IIc	Lineage IIc	Lineage IIc	0.00431016	0.0105798	0.00728651	0	0	0.00379003	0	0	0.0048751	0	0
Bacteria	Elusimicrobia	Elusimicrobia	Lineage IV	Lineage IV	Lineage IV	0.0581871	0.0687685	0.043719	0	0	0.0113701	0.0030049	0.00689513	0.00390008	0	0.0940129
Bacteria	Elusimicrobia	Elusimicrobia	MD2894-B20	MD2894-B20	MD2894-B20	0.0754278	0.203661	0.0692218	0.069979	0.0489302	0.0303203	0.030049	0.0275805	0.0253505	0	0
Bacteria	Elusimicrobia	Elusimicrobia	MVP-88	MVP-88	MVP-88	0	0.00528989	0	0	0	0	0	0	0	0	0
Bacteria	Fibrobacteres	Fibrobacteria	Fibrobacterales	09D2Z46	09D2Z46	0.00862032	0.0105798	0	0	0.0088964	0.00758006	0.0030049	0.0137903	0.00780016	0	0
Bacteria	Fibrobacteres	Fibrobacteria	Fibrobacterales	Fibrobacteraceae	Fibrobacter	0	0	0	0	0	0	0	0	0	0	0
Bacteria	Fibrobacteres	Fibrobacteria	Fibrobacterales	Fibrobacteraceae	Fibrobacteraceae	0.028016	0.0211595	0.0400758	0.0049985	0.0266892	0.0341103	0.0210343	0.0137903	0.0351007	0	0
Bacteria	Fibrobacteres	Fibrobacteria	Fibrobacterales	Fibrobacterales	Fibrobacterales	0	0	0	0	0	0.00379003	0	0	0.00390008	0	0
Bacteria	Fibrobacteres	Fibrobacteria	Fibrobacterales	MAT-CR-H6-H10	MAT-CR-H6-H10	0	0.0132247	0.00364325	0.0449865	0.0044482	0	0	0	0	0	0
Bacteria	Fibrobacteres	Fibrobacteria	possible order 07	possible order 07	possible order 07	0.0689625	0.137537	0.131157	0.059982	0.0489302	0.0644305	0.0030049	0.0137903	0.0399758	0	0
Bacteria	Firmicutes	Bacilli	Bacillales	Bacillaceae	Bacillus	0	0	0	0	0	0	0	0	0	0	0
Bacteria	Firmicutes	Bacilli	Bacillales	Bacillales	Bacillales	0	0	0	0	0	0	0	0	0	0	0
Bacteria	Firmicutes	Bacilli	Bacillales	Planococcaceae	Jeotgalibacillus	0	0	0	0	0	0	0	0	0	0	0
Bacteria	Firmicutes	Bacilli	Bacillales	Planococcaceae	Planococcaceae	0	0	0	0	0	0	0	0	0	0.00778259	0.163084
Bacteria	Firmicutes	Bacilli	Bacillales	Planococcaceae	Sporosarcina	0	0	0	0	0	0	0	0	0	0	0
Bacteria	Firmicutes	Bacilli	Bacillales	Staphylococcaceae	Macrococcus	0	0	0	0	0	0	0	0	0	0	0
Bacteria	Firmicutes	Bacilli	Bacillales	Staphylococcaceae	Staphylococcus	0	0	0	0	0	0	0	0	0	0	0
Bacteria	Firmicutes	Bacilli	Lactobacillales	Aerococcaceae	Aerococcaceae	0	0	0	0	0	0	0	0	0	0	0
Bacteria	Firmicutes	Bacilli	Lactobacillales	Aerococcaceae	Aerococcus	0	0	0	0	0	0	0	0	0	0	0
Bacteria	Firmicutes	Bacilli	Lactobacillales	Aerococcaceae	Facklamia	0	0	0	0	0	0	0	0	0	0	0
Bacteria	Firmicutes	Bacilli	Lactobacillales	Aerococcaceae	Ignavigranum	0	0	0	0	0	0	0	0	0	0	0
Bacteria	Firmicutes	Bacilli	Lactobacillales	Carnobacteriaceae	Alloiococcus	0	0	0	0	0	0	0	0	0	0	0
Bacteria	Firmicutes	Bacilli	Lactobacillales	Lactobacillales	Lactobacillales	0	0	0	0	0	0	0	0	0	0	0
Bacteria	Firmicutes	Bacilli	Lactobacillales	Streptococcaceae	Streptococcus	0	0	0	0	0	0	0	0	0	0	0.123752
Bacteria	Firmicutes	Clostridia	Clostridiales	Caldicoprobacteraceae	Caldicoprobacter	0.00646524	0.0158697	0.00364325	0.0049985	0	0	0	0	0	0	0
Bacteria	Firmicutes	Clostridia	Clostridiales	Christensenellaceae	Christensenellaceae	0.323262	0.515764	0.499126	0.439868	0.0800676	0.0644305	0.0721176	0.103427	0.0750765	0	0
Bacteria	Firmicutes	Clostridia	Clostridiales	Christensenellaceae	Christensenellaceae R-7 group	0	0	0	0	0	0	0	0	0.00195004	0	0
Bacteria	Firmicutes	Clostridia	Clostridiales	Clostridiaceae 1	Clostridium sensu stricto 1	0	0	0	0	0	0	0	0	0	0	0
Bacteria	Firmicutes	Clostridia	Clostridiales	Clostridiales	Clostridiales	0	0	0	0	0.0845158	0.333523	0.15325	0.172378	0.23693	0	0
Bacteria	Firmicutes	Clostridia	Clostridiales	Clostridiales vadinBB60 group	Clostridiales vadinBB60 group	0.0560321	0.0555438	0.0728651	0.0349895	0.0311374	0.0265302	0.0120196	0.0344756	0.0312006	0	0
Bacteria	Firmicutes	Clostridia	Clostridiales	Defluviitaleaceae	Defluviitaleaceae UCG-011	0	0	0	0	0	0	0	0	0	0	0
Bacteria	Firmicutes	Clostridia	Clostridiales	Eubacteriaceae	Anaerofustis	0	0	0	0	0	0	0	0	0	0	0
Bacteria	Firmicutes	Clostridia	Clostridiales	Eubacteriaceae	Eubacteriaceae	0	0	0	0	0	0	0.0030049	0	0.00390008	0	0
Bacteria	Firmicutes	Clostridia	Clostridiales	Eubacteriaceae	Eubacterium	0	0	0	0	0	0	0	0	0	0	0
Bacteria	Firmicutes	Clostridia	Clostridiales	Family XI	Peptoniphilus	0	0	0	0	0	0	0	0	0	0	0
Bacteria	Firmicutes	Clostridia	Clostridiales	Family XII	Fusibacter	0.00646524	0.00264494	0.00364325	0	0	0	0.0120196	0.00689513	0.00195004	0	0
Bacteria	Firmicutes	Clostridia	Clostridiales	Family XIII	[Eubacterium] brachy group	0	0	0	0	0	0	0	0	0	0	0
Bacteria	Firmicutes	Clostridia	Clostridiales	Family XIII	[Eubacterium] nodatum group	0	0	0	0	0	0	0	0	0	0	0
Bacteria	Firmicutes	Clostridia	Clostridiales	Family XIII	Anaerovorax	0	0	0	0	0	0	0	0	0	0	0
Bacteria	Firmicutes	Clostridia	Clostridiales	Family XIII	Family XIII	0	0.00264494	0	0.0049985	0	0	0.0030049	0	0	0	0
Bacteria	Firmicutes	Clostridia	Clostridiales	Family XIII	Family XIII AD3011 group	0	0	0	0	0	0	0	0	0	0	0
Bacteria	Firmicutes	Clostridia	Clostridiales	Family XIII	Family XIII UCG-001	0	0	0	0	0	0	0	0	0	0	0
Bacteria	Firmicutes	Clostridia	Clostridiales	Family XIII	Mogibacterium	0	0	0	0	0	0	0	0	0	0	0
Bacteria	Firmicutes	Clostridia	Clostridiales	Lachnospiraceae	[Eubacterium] hallii group	0	0	0	0	0	0	0	0	0	0	0
Bacteria	Firmicutes	Clostridia	Clostridiales	Lachnospiraceae	[Eubacterium] ruminantium group	0	0	0	0	0	0	0	0	0	0	0
Bacteria	Firmicutes	Clostridia	Clostridiales	Lachnospiraceae	[Ruminococcus] gauvreauii group	0	0	0	0	0	0	0	0	0	0	0
Bacteria	Firmicutes	Clostridia	Clostridiales	Lachnospiraceae	Acetitomaculum	0	0	0	0	0	0	0	0	0	0	0
Bacteria	Firmicutes	Clostridia	Clostridiales	Lachnospiraceae	Blautia	0	0	0	0	0	0	0	0	0	0	0
Bacteria	Firmicutes	Clostridia	Clostridiales	Lachnospiraceae	Butyrivibrio 2	0	0	0	0	0	0	0	0	0	0	0
Bacteria	Firmicutes	Clostridia	Clostridiales	Lachnospiraceae	Cellulosilyticum	0	0	0	0	0	0	0	0	0	0	0
Bacteria	Firmicutes	Clostridia	Clostridiales	Lachnospiraceae	Coprococcus 1	0	0	0	0	0	0	0	0	0	0	0
Bacteria	Firmicutes	Clostridia	Clostridiales	Lachnospiraceae	Lachnoclostridium 10	0	0	0	0	0	0	0	0	0	0	0
Bacteria	Firmicutes	Clostridia	Clostridiales	Lachnospiraceae	Lachnospiraceae	0	0	0	0	0	0	0.00901469	0.0344756	0.0107252	0	0.0220643
Bacteria	Firmicutes	Clostridia	Clostridiales	Lachnospiraceae	Lachnospiraceae AC2044 group	0	0	0	0	0	0	0	0	0	0	0
Bacteria	Firmicutes	Clostridia	Clostridiales	Lachnospiraceae	Lachnospiraceae FCS020 group	0	0	0	0	0	0	0	0	0	0	0
Bacteria	Firmicutes	Clostridia	Clostridiales	Lachnospiraceae	Lachnospiraceae NK3A20 group	0	0	0	0	0	0	0	0	0	0	0
Bacteria	Firmicutes	Clostridia	Clostridiales	Lachnospiraceae	Lachnospiraceae NK4A136 group	0	0	0	0	0	0	0	0	0	0	0
Bacteria	Firmicutes	Clostridia	Clostridiales	Lachnospiraceae	Lachnospiraceae NK4B4 group	0	0	0	0	0	0	0	0	0	0	0
Bacteria	Firmicutes	Clostridia	Clostridiales	Lachnospiraceae	Lachnospiraceae UCG-001	0	0	0	0	0	0	0	0	0	0	0
Bacteria	Firmicutes	Clostridia	Clostridiales	Lachnospiraceae	Lachnospiraceae XPB1014 group	0	0	0	0	0	0	0	0	0	0	0
Bacteria	Firmicutes	Clostridia	Clostridiales	Lachnospiraceae	Marvinbryantia	0	0	0	0	0	0	0	0	0	0	0
Bacteria	Firmicutes	Clostridia	Clostridiales	Lachnospiraceae	Pseudobutyrivibrio	0	0	0	0	0	0	0	0	0	0	0
Bacteria	Firmicutes	Clostridia	Clostridiales	Lachnospiraceae	Roseburia	0	0	0	0	0	0	0	0	0	0	0
Bacteria	Firmicutes	Clostridia	Clostridiales	Lachnospiraceae	Tyzzerella 4	0	0	0	0	0	0	0	0	0	0	0
Bacteria	Firmicutes	Clostridia	Clostridiales	MAT-CR-H4-C10	MAT-CR-H4-C10	0	0	0	0	0	0.00379003	0	0.00689513	0.00390008	0	0
Bacteria	Firmicutes	Clostridia	Clostridiales	P. palm C-A 51	P. palm C-A 51	0.0129305	0.0238045	0.014573	0.0149955	0	0	0.0030049	0	0.00097502	0	0
Bacteria	Firmicutes	Clostridia	Clostridiales	Peptococcaceae	Peptococcaceae	0.0150856	0.0185146	0.0218595	0.0149955	0.0400338	0.0416904	0.0180294	0.00689513	0.0331507	0	0
Bacteria	Firmicutes	Clostridia	Clostridiales	Peptostreptococcaceae	Intestinibacter	0	0	0	0	0	0	0	0	0	0	0
Bacteria	Firmicutes	Clostridia	Clostridiales	Peptostreptococcaceae	Peptoclostridium	0	0	0	0	0	0	0	0	0	0	0
Bacteria	Firmicutes	Clostridia	Clostridiales	Peptostreptococcaceae	Peptostreptococcaceae	0	0	0	0	0	0	0	0	0	0	0
Bacteria	Firmicutes	Clostridia	Clostridiales	Peptostreptococcaceae	Terrisporobacter	0	0	0	0	0	0	0	0	0	0	0
Bacteria	Firmicutes	Clostridia	Clostridiales	Ruminococcaceae	[Eubacterium] coprostanoligenes group	0	0	0	0	0	0	0	0	0	0	0
Bacteria	Firmicutes	Clostridia	Clostridiales	Ruminococcaceae	Anaerotruncus	0	0	0	0	0	0	0	0	0	0	0
Bacteria	Firmicutes	Clostridia	Clostridiales	Ruminococcaceae	Candidatus Soleaferrea	0	0	0	0	0	0	0	0	0	0	0
Bacteria	Firmicutes	Clostridia	Clostridiales	Ruminococcaceae	Faecalibacterium	0	0	0	0	0	0	0	0	0	0	0
Bacteria	Firmicutes	Clostridia	Clostridiales	Ruminococcaceae	Flavonifractor	0	0	0	0	0	0	0	0	0	0	0
Bacteria	Firmicutes	Clostridia	Clostridiales	Ruminococcaceae	Oscillibacter	0	0	0	0	0	0	0	0	0	0	0
Bacteria	Firmicutes	Clostridia	Clostridiales	Ruminococcaceae	Papillibacter	0	0	0	0	0	0	0	0	0	0	0
Bacteria	Firmicutes	Clostridia	Clostridiales	Ruminococcaceae	Ruminiclostridium	0	0	0	0	0	0	0	0	0	0	0
Bacteria	Firmicutes	Clostridia	Clostridiales	Ruminococcaceae	Ruminiclostridium 1	0	0	0	0	0	0	0	0	0	0	0
Bacteria	Firmicutes	Clostridia	Clostridiales	Ruminococcaceae	Ruminiclostridium 5	0	0	0	0	0	0	0	0	0	0	0
Bacteria	Firmicutes	Clostridia	Clostridiales	Ruminococcaceae	Ruminiclostridium 9	0	0	0	0	0	0	0	0	0	0	0
Bacteria	Firmicutes	Clostridia	Clostridiales	Ruminococcaceae	Ruminococcaceae	0.362053	0.819932	0.856164	0.349895	0.262444	0.174341	0.15325	0.241329	0.181354	0	0
Bacteria	Firmicutes	Clostridia	Clostridiales	Ruminococcaceae	Ruminococcaceae NK4A214 group	0	0	0	0	0	0	0	0	0	0	0
Bacteria	Firmicutes	Clostridia	Clostridiales	Ruminococcaceae	Ruminococcaceae UCG-002	0	0	0	0	0	0	0	0	0	0	0
Bacteria	Firmicutes	Clostridia	Clostridiales	Ruminococcaceae	Ruminococcaceae UCG-004	0	0	0	0	0	0	0	0	0	0	0
Bacteria	Firmicutes	Clostridia	Clostridiales	Ruminococcaceae	Ruminococcaceae UCG-005	0	0	0	0	0	0	0	0	0	0	0
Bacteria	Firmicutes	Clostridia	Clostridiales	Ruminococcaceae	Ruminococcaceae UCG-009	0	0	0	0	0	0	0	0	0	0	0
Bacteria	Firmicutes	Clostridia	Clostridiales	Ruminococcaceae	Ruminococcaceae UCG-010	0	0	0	0	0	0	0	0	0	0	0
Bacteria	Firmicutes	Clostridia	Clostridiales	Ruminococcaceae	Ruminococcaceae UCG-013	0	0	0	0	0	0	0	0	0	0	0
Bacteria	Firmicutes	Clostridia	Clostridiales	Ruminococcaceae	Ruminococcaceae UCG-014	0	0	0	0	0	0	0	0	0	0	0
Bacteria	Firmicutes	Clostridia	Clostridiales	Ruminococcaceae	Ruminococcus 1	0	0	0	0	0	0	0	0	0	0	0
Bacteria	Firmicutes	Clostridia	Clostridiales	Ruminococcaceae	Ruminococcus 2	0	0	0	0	0	0	0	0	0	0	0
Bacteria	Firmicutes	Clostridia	Clostridiales	Ruminococcaceae	Saccharofermentans	0	0	0	0	0	0	0	0	0	0	0
Bacteria	Firmicutes	Clostridia	Halanaerobiales	64K2	64K2	0.0344813	0.365002	0.273244	0.404879	0.0355856	0.0227402	0.0360588	0.0344756	0.0419259	0.0233478	0
Bacteria	Firmicutes	Erysipelotrichia	Erysipelotrichales	Erysipelotrichaceae	[Anaerorhabdus] furcosa group	0	0	0	0	0	0	0	0	0	0	0
Bacteria	Firmicutes	Erysipelotrichia	Erysipelotrichales	Erysipelotrichaceae	Asteroleplasma	0	0	0	0	0	0	0	0	0	0	0
Bacteria	Firmicutes	Erysipelotrichia	Erysipelotrichales	Erysipelotrichaceae	Catenibacterium	0	0	0	0	0	0	0	0	0	0	0
Bacteria	Firmicutes	Erysipelotrichia	Erysipelotrichales	Erysipelotrichaceae	Dielma	0	0	0	0	0	0	0	0	0	0	0
Bacteria	Firmicutes	Erysipelotrichia	Erysipelotrichales	Erysipelotrichaceae	Erysipelatoclostridium	0	0	0	0	0	0	0	0	0	0	0
Bacteria	Firmicutes	Erysipelotrichia	Erysipelotrichales	Erysipelotrichaceae	Erysipelotrichaceae	0	0	0	0	0	0	0	0	0	0	0
Bacteria	Firmicutes	Erysipelotrichia	Erysipelotrichales	Erysipelotrichaceae	Erysipelotrichaceae UCG-004	0	0	0	0	0	0	0	0	0	0	0
Bacteria	Firmicutes	Erysipelotrichia	Erysipelotrichales	Erysipelotrichaceae	Faecalitalea	0	0	0	0	0	0	0	0	0	0	0
Bacteria	Firmicutes	Erysipelotrichia	Erysipelotrichales	Erysipelotrichaceae	Solobacterium	0	0	0	0	0	0	0	0	0	0	0
Bacteria	Firmicutes	Erysipelotrichia	Erysipelotrichales	Erysipelotrichaceae	Turicibacter	0	0	0	0	0	0	0	0	0	0	0
Bacteria	Firmicutes	Negativicutes	Selenomonadales	Acidaminococcaceae	Phascolarctobacterium	0	0	0	0	0	0	0	0	0	0	0
Bacteria	Firmicutes	Negativicutes	Selenomonadales	Veillonellaceae	Selenomonas 1	0	0	0	0	0	0	0	0	0	0	0
Bacteria	Fusobacteria	Fusobacteriia	Fusobacteriales	Fusobacteriaceae	Psychrilyobacter	0.0107754	0.0528989	0.116584	0.174948	0.022241	0	0	0	0.00390008	0	0
Bacteria	Gemmatimonadetes	Gemmatimonadetes	BD2-11 terrestrial group	BD2-11 terrestrial group	BD2-11 terrestrial group	0.0797379	0.22482	0.233168	0.114966	0.0044482	0	0	0	0.00292506	0	0.0412506
Bacteria	Gemmatimonadetes	Gemmatimonadetes	Gemmatimonadales	Gemmatimonadaceae	Gemmatimonadaceae	0.00215508	0.0105798	0.014573	0.0149955	0.0133446	0	0	0	0.00195004	0.0357999	0
Bacteria	Gemmatimonadetes	Gemmatimonadetes	Gemmatimonadetes	Gemmatimonadetes	Gemmatimonadetes	0	0	0	0	0	0	0	0	0	0	0
Bacteria	Gemmatimonadetes	Gemmatimonadetes	PAUC43f marine benthic group	PAUC43f marine benthic group	PAUC43f marine benthic group	0.00215508	0.0290944	0.0218595	0.0549835	0.0400338	0.0795907	0.117191	0.0758464	0.095552	0	0
Bacteria	GOUTA4	GOUTA4	GOUTA4	GOUTA4	GOUTA4	0	0	0	0	0.0400338	0.0189502	0.00901469	0	0.0292506	0	0
Bacteria	Gracilibacteria	Gracilibacteria	Gracilibacteria	Gracilibacteria	Gracilibacteria	2.05379	2.73487	2.8891	2.92412	0.582714	0.625355	0.462754	0.792939	0.621088	0	0
Bacteria	Hyd24-12	Hyd24-12	Hyd24-12	Hyd24-12	Hyd24-12	0.0775829	0.0767033	0.109298	0.29991	0.209065	0.238772	0.270441	0.179273	0.288606	0	0
Bacteria	Hydrogenedentes	Hydrogenedentes	Hydrogenedentes	Hydrogenedentes	Hydrogenedentes	0.189647	0.362357	0.444477	0.264921	0.262444	0.291832	0.267436	0.275805	0.290556	0.0715998	0.0527623
Bacteria	JL-ETNP-Z39	JL-ETNP-Z39	JL-ETNP-Z39	JL-ETNP-Z39	JL-ETNP-Z39	0.0107754	0.0185146	0.0255028	0	0.0533784	0.0189502	0.0330539	0.0482659	0.0282756	0	0
Bacteria	Kazan-3B-09	Kazan-3B-09	Kazan-3B-09	Kazan-3B-09	Kazan-3B-09	0.028016	0.100508	0.185806	0.169949	0.044482	0.0530605	0.0360588	0.0413708	0.0273006	0	0
Bacteria	Latescibacteria	Latescibacteria	Latescibacteria	Latescibacteria	Latescibacteria	1.29951	2.12124	3.34815	2.30931	1.71701	1.31514	1.13585	1.59277	1.36893	0.0591477	0
Bacteria	Latescibacteria	Latescibacteria Incertae Sedis	Candidatus Latescibacter	Candidatus Latescibacter	Candidatus Latescibacter	0.0366364	0.153407	0.171233	0.179946	0.12455	0.234982	0.156255	0.186168	0.170628	0.199234	0.12567
Bacteria	LCP-89	LCP-89	LCP-89	LCP-89	LCP-89	0.00646524	0.0687685	0.0255028	0.019994	0.0355856	0.0113701	0.0150245	0.0206854	0.0195004	0	0.0105525
Bacteria	LD1-PA38	LD1-PA38	LD1-PA38	LD1-PA38	LD1-PA38	0.00431016	0.0158697	0.0109298	0.0049985	0.0044482	0	0	0	0	0	0
Bacteria	Lentisphaerae	B01R017	B01R017	B01R017	B01R017	0.0107754	0	0	0	0	0	0	0	0	0	0
Bacteria	Lentisphaerae	BS5	BS5	BS5	BS5	0.0172406	0	0	0	0.0088964	0.00758006	0	0.00689513	0.00585012	0	0
Bacteria	Lentisphaerae	DEV055	DEV055	DEV055	DEV055	0	0	0	0	0.0177928	0	0	0	0.00097502	0	0
Bacteria	Lentisphaerae	LD1-PA20	LD1-PA20	LD1-PA20	LD1-PA20	0	0	0	0	0	0	0	0	0.00292506	0	0
Bacteria	Lentisphaerae	LD1-PB3	LD1-PB3	LD1-PB3	LD1-PB3	0.0107754	0	0	0	0.0044482	0	0.0030049	0	0.00097502	0	0
Bacteria	Lentisphaerae	Lentisphaerae	Lentisphaerae	Lentisphaerae	Lentisphaerae	0.28447	0.103153	0.0619353	0.089973	0.088964	0.0492704	0.0360588	0.00689513	0.0360757	0	0
Bacteria	Lentisphaerae	Lentisphaerae RFP12 gut group	Lentisphaerae RFP12 gut group	Lentisphaerae RFP12 gut group	Lentisphaerae RFP12 gut group	0.00215508	0.00264494	0.014573	0.0049985	0	0	0	0	0	0	0
Bacteria	Lentisphaerae	Lentisphaeria	Lentisphaerales	Lentisphaeraceae	Lentisphaera	0	0	0	0	0	0	0	0	0	0	0
Bacteria	Lentisphaerae	Lentisphaeria	Victivallales	Victivallaceae	Victivallis	0.114219	0.0290944	0.014573	0.0049985	0.022241	0.00758006	0.0030049	0.00689513	0.00780016	0	0
Bacteria	Lentisphaerae	MSBL3	MSBL3	MSBL3	MSBL3	0.323262	0.283009	0.58292	0.339898	0.0177928	0	0	0.00689513	0	0	0
Bacteria	Lentisphaerae	Oligosphaeria	Oligosphaerales	Oligosphaeraceae	Oligosphaeraceae	0	0	0	0	0	0	0	0	0	0	0
Bacteria	Lentisphaerae	Oligosphaeria	Oligosphaerales	Oligosphaerales	Oligosphaerales	0.191802	0.108443	0.0182163	0	0.088964	0.0682206	0.0210343	0.0344756	0.0653263	0	0.0565996
Bacteria	Lentisphaerae	Oligosphaeria	Oligosphaeria	Oligosphaeria	Oligosphaeria	0.53015	2.87505	0.768726	0.484855	0.022241	0	0.0030049	0.0275805	0.0253505	0	0
Bacteria	Lentisphaerae	R76-B128	R76-B128	R76-B128	R76-B128	0.689625	1.16642	0.408044	0.594822	0.066723	0.0189502	0.00901469	0.0620561	0.0263255	0	0
Bacteria	Lentisphaerae	SS1-B-03-39	SS1-B-03-39	SS1-B-03-39	SS1-B-03-39	0	0	0	0	0	0	0	0	0	0	0
Bacteria	Lentisphaerae	WCHB1-41	WCHB1-41	WCHB1-41	WCHB1-41	0.183182	0.113733	0.0837948	0.0249925	0.0578266	0.0682206	0.0570931	0.0482659	0.0633763	0	0
Bacteria	Marinimicrobia (SAR406 clade)	Marinimicrobia (SAR406 clade)	Marinimicrobia (SAR406 clade)	Marinimicrobia (SAR406 clade)	Marinimicrobia (SAR406 clade)	0.39438	1.02624	0.520985	0.429871	0.507095	0.742846	0.44172	0.668827	0.612313	0.30819	0
Bacteria	Microgenomates	Microgenomates	Microgenomates	Microgenomates	Microgenomates	0.26723	0.542213	0.466336	0.609817	0.338063	0.231192	0.267436	0.317176	0.351982	0	0
Bacteria	Nitrospirae	Nitrospira	Nitrospirales	4-29 group	4-29 group	0.0301711	0.121667	0.123871	0	0.0355856	0.0113701	0.0120196	0.0206854	0.0117002	0	0
Bacteria	Nitrospirae	Nitrospira	Nitrospirales	Nitrospiraceae	Candidatus Magnetoovum	0	0	0	0	0	0	0	0	0	0	0
Bacteria	Nitrospirae	Nitrospira	Nitrospirales	Nitrospiraceae	Nitrospira	0	0	0	0	0	0	0	0	0	0	0
Bacteria	Nitrospirae	Nitrospira	Nitrospirales	Nitrospiraceae	Nitrospiraceae	0	0	0	0	0	0	0	0	0	0	0
Bacteria	Nitrospirae	Nitrospira	Nitrospirales	wb1-A12	wb1-A12	0	0	0	0	0	0	0	0	0	0.0108956	0.0268608
Bacteria	OC31	OC31	OC31	OC31	OC31	0	0	0	0	0	0	0	0	0	0	0
Bacteria	Omnitrophica	NPL-UPA2	NPL-UPA2	NPL-UPA2	NPL-UPA2	0.0517219	0.0819932	0.0255028	0.0249925	0.244651	0.242562	0.276451	0.144798	0.201829	0.105843	0.0230236
Bacteria	Parcubacteria	Parcubacteria	Parcubacteria	Parcubacteria	Parcubacteria	1.61846	1.44414	0.972748	0.514846	2.01503	2.21717	1.94417	2.55809	2.63743	0.258382	0.611084
Bacteria	Parcubacteria	Parcubacteria Incertae Sedis	Candidatus Paceibacter	Candidatus Paceibacter	Candidatus Paceibacter	0	0	0	0	0	0.00379003	0	0	0.00097502	0.1074	0
Bacteria	PAUC34f	PAUC34f	PAUC34f	PAUC34f	PAUC34f	0	0	0	0	0.0133446	0.00758006	0.0030049	0	0.00780016	0	0
Bacteria	Planctomycetes	BD7-11	BD7-11	BD7-11	BD7-11	0.0301711	0.00793483	0	0.0049985	0	0	0	0	0	0	0
Bacteria	Planctomycetes	MBMPE71	MBMPE71	MBMPE71	MBMPE71	0	0	0	0	0	0	0	0	0.00097502	0	0
Bacteria	Planctomycetes	MD2896-B258	MD2896-B258	MD2896-B258	MD2896-B258	0	0	0	0	0	0	0	0	0	0	0.0278201
Bacteria	Planctomycetes	OM190	OM190	OM190	OM190	0.252144	0.124312	0.142087	0.119964	0.0711712	0.0189502	0.0180294	0.0413708	0.0302256	0	0
Bacteria	Planctomycetes	Phycisphaerae	Amsterdam-1B-07	Amsterdam-1B-07	Amsterdam-1B-07	0.00646524	0.0343843	0.029146	0.049985	0	0	0	0	0	0	0
Bacteria	Planctomycetes	Phycisphaerae	B103G10	B103G10	B103G10	0	0	0	0	0	0	0	0	0	0	0
Bacteria	Planctomycetes	Phycisphaerae	C86	C86	C86	0	0	0	0	0	0.00379003	0.0030049	0	0	0	0
Bacteria	Planctomycetes	Phycisphaerae	CCM11a	CCM11a	CCM11a	0.0603422	0.166631	0.418974	0.49985	0.467061	0.257722	0.28246	0.275805	0.255455	0.194565	1.25862
Bacteria	Planctomycetes	Phycisphaerae	mle1-8	mle1-8	mle1-8	0.00215508	0.0211595	0.014573	0.0149955	0.240203	0.159181	0.219358	0.0827415	0.153078	0.0435825	0.054681
Bacteria	Planctomycetes	Phycisphaerae	MSB-3A7 sediment group	MSB-3A7 sediment group	MSB-3A7 sediment group	0.0560321	0.113733	0.287817	0.229931	0	0	0.0030049	0.00689513	0.00097502	0	0
Bacteria	Planctomycetes	Phycisphaerae	MSBL9	MSBL9	MSBL9	0.0366364	0.103153	0.153017	0.129961	0.044482	0.0909608	0.0811322	0.0620561	0.0897018	0.0280173	0.0479658
Bacteria	Planctomycetes	Phycisphaerae	ODP1230B30.09	ODP1230B30.09	ODP1230B30.09	0.00431016	0.00528989	0.00728651	0.019994	0	0	0	0	0.00097502	0.0093391	0.00767452
Bacteria	Planctomycetes	Phycisphaerae	Phycisphaerae	Phycisphaerae	Phycisphaerae	0.00431016	0.00528989	0.00364325	0	0	0.0113701	0.0030049	0.0137903	0.00195004	0	0
Bacteria	Planctomycetes	Phycisphaerae	Phycisphaerales	08D2Z94 hypersaline microbial mat group	08D2Z94 hypersaline microbial mat group	0.12284	0.0396741	0.0837948	0.0349895	0.0044482	0.0303203	0.0330539	0.0275805	0.0234005	0	0.00191863
Bacteria	Planctomycetes	Phycisphaerae	Phycisphaerales	AKAU3564 sediment group	AKAU3564 sediment group	0.00862032	0.047609	0.0947246	0.069979	0.186824	0.155391	0.321524	0.137903	0.205729	0.118295	9.55766
Bacteria	Planctomycetes	Phycisphaerae	Phycisphaerales	ODP1230B30.02 sediment group	ODP1230B30.02 sediment group	0.0431016	0.0555438	0.0692218	0.019994	0.164583	0.170551	0.0991616	0.131007	0.126753	0	0
Bacteria	Planctomycetes	Phycisphaerae	Phycisphaerales	Phycisphaeraceae	I-8	0	0	0	0	0.0088964	0	0.0060098	0.00689513	0.00195004	0	0
Bacteria	Planctomycetes	Phycisphaerae	Phycisphaerales	Phycisphaeraceae	Phycisphaera	0	0	0	0	0	0	0	0	0	0	0
Bacteria	Planctomycetes	Phycisphaerae	Phycisphaerales	Phycisphaeraceae	Phycisphaeraceae	0.0452567	0.0502539	0.0400758	0.009997	0	0.00758006	0	0.00689513	0.00292506	0	0
Bacteria	Planctomycetes	Phycisphaerae	Phycisphaerales	Phycisphaeraceae	SM1A02	0.0474117	0.0317393	0	0.0049985	0.0311374	0.0341103	0.0480784	0.0413708	0.0390008	0	0
Bacteria	Planctomycetes	Phycisphaerae	Phycisphaerales	Phycisphaeraceae	Urania-1B-19 marine sediment group	0.00862032	0.0211595	0.0182163	0.019994	0	0	0	0	0	0.0217912	0.0220643
Bacteria	Planctomycetes	Phycisphaerae	Phycisphaerales	Phycisphaerales	Phycisphaerales	0.0495668	0.0396741	0.105654	0.0549835	0.0266892	0.0265302	0.0120196	0.0137903	0.0321757	0	0.193782
Bacteria	Planctomycetes	Phycisphaerae	Pla1 lineage	Pla1 lineage	Pla1 lineage	0.0495668	0.0952179	0.211309	0.129961	0.133446	0.0947508	0.0751224	0.0965318	0.0838517	0	0.054681
Bacteria	Planctomycetes	Phycisphaerae	S-70	S-70	S-70	0	0	0	0	0.044482	0.0189502	0.0180294	0.00689513	0.0204754	0	0
Bacteria	Planctomycetes	Phycisphaerae	SHA-43	SHA-43	SHA-43	0	0.00528989	0.00364325	0.009997	0.0177928	0.0227402	0.0240392	0.0137903	0.0224255	0	0
Bacteria	Planctomycetes	Pla3 lineage	Pla3 lineage	Pla3 lineage	Pla3 lineage	0.0237059	0.0793483	0.0983678	0.0149955	0.0133446	0.0113701	0.0120196	0	0.0136503	0	0
Bacteria	Planctomycetes	Pla4 lineage	Pla4 lineage	Pla4 lineage	Pla4 lineage	0.0883583	0.132247	0.178519	0.0649805	0.120101	0.128861	0.0540882	0.0827415	0.0809267	0.258382	0.0920943
Bacteria	Planctomycetes	Planctomycetacia	Brocadiales	Brocadiaceae	W4	0	0	0	0	0	0	0	0	0	0	0
Bacteria	Planctomycetes	Planctomycetacia	Planctomycetales	Planctomycetaceae	Blastopirellula	0.0689625	0.0158697	0.00728651	0	0.0133446	0.0227402	0.0030049	0.0344756	0.0107252	0	0
Bacteria	Planctomycetes	Planctomycetacia	Planctomycetales	Planctomycetaceae	Bythopirellula	0.0193957	0.00528989	0.00364325	0	0.0088964	0.0189502	0.00901469	0.0206854	0.0185254	0	0
Bacteria	Planctomycetes	Planctomycetacia	Planctomycetales	Planctomycetaceae	p-1088-a5 gut group	0	0	0	0	0	0	0	0	0	0	0
Bacteria	Planctomycetes	Planctomycetacia	Planctomycetales	Planctomycetaceae	Pir4 lineage	0.187492	0.232755	0.251384	0.264921	0.186824	0.234982	0.165269	0.151693	0.174529	0.905893	7.69371
Bacteria	Planctomycetes	Planctomycetacia	Planctomycetales	Planctomycetaceae	Pirellula	0	0	0	0	0	0	0	0	0	0	0
Bacteria	Planctomycetes	Planctomycetacia	Planctomycetales	Planctomycetaceae	Planctomyces	0.28447	0.0819932	0.112941	0.0649805	0.0533784	0.0492704	0.0240392	0.0344756	0.049726	0	0
Bacteria	Planctomycetes	Planctomycetacia	Planctomycetales	Planctomycetaceae	Planctomycetaceae	0.278005	0.277719	0.269601	0.209937	0.231306	0.159181	0.14123	0.0965318	0.123828	2.77371	6.19334
Bacteria	Planctomycetes	Planctomycetacia	Planctomycetales	Planctomycetaceae	Rhodopirellula	0.0323262	0.0264494	0.00728651	0.0149955	0.0311374	0.00758006	0.0120196	0.0413708	0.00682514	0	0
Bacteria	Planctomycetes	Planctomycetacia	Planctomycetales	Planctomycetaceae	Rubripirellula	0	0.00793483	0	0	0.0044482	0	0	0	0.00195004	0	0
Bacteria	Planctomycetes	Planctomycetes	Planctomycetes	Planctomycetes	Planctomycetes	0	0	0	0	0	0	0	0	0	0	0
Bacteria	Planctomycetes	SGST604	SGST604	SGST604	SGST604	0.00431016	0	0	0	0	0	0	0	0	0	0
Bacteria	Planctomycetes	SPG12-401-411-B72	SPG12-401-411-B72	SPG12-401-411-B72	SPG12-401-411-B72	0.00431016	0.0238045	0.0327893	0	0.0044482	0	0	0	0	0	0
Bacteria	Planctomycetes	vadinHA49	vadinHA49	vadinHA49	vadinHA49	0.101289	0.126957	0.233168	0.184945	0.164583	0.208452	0.126206	0.137903	0.178429	0	0.0527623
Bacteria	Proteobacteria	AEGEAN-245	AEGEAN-245	AEGEAN-245	AEGEAN-245	0	0	0	0	0	0	0	0	0	0	0
Bacteria	Proteobacteria	Alphaproteobacteria	4-Org1-14	4-Org1-14	4-Org1-14	0	0	0	0	0	0	0	0	0	0	0
Bacteria	Proteobacteria	Alphaproteobacteria	Alphaproteobacteria	Alphaproteobacteria	Alphaproteobacteria	0.118529	0.0370292	0.0255028	0.019994	0.0266892	0.0189502	0.00901469	0	0.0321757	0.0762693	0
Bacteria	Proteobacteria	Alphaproteobacteria	Caulobacterales	Caulobacteraceae	Brevundimonas	0	0	0	0.0049985	0	0	0.0120196	0	0	0	0
Bacteria	Proteobacteria	Alphaproteobacteria	Caulobacterales	Caulobacteraceae	Caulobacteraceae	0	0	0	0	0.0044482	0	0	0.0137903	0.00682514	0	0
Bacteria	Proteobacteria	Alphaproteobacteria	Caulobacterales	Hyphomonadaceae	Hirschia	0	0	0	0	0	0	0	0	0.00390008	0	0
Bacteria	Proteobacteria	Alphaproteobacteria	Caulobacterales	Hyphomonadaceae	Hyphomonadaceae	0.0560321	0	0	0	0	0	0	0	0.0048751	0	0
Bacteria	Proteobacteria	Alphaproteobacteria	Caulobacterales	Hyphomonadaceae	Ponticaulis	0	0	0	0	0	0	0	0	0.00292506	0	0
Bacteria	Proteobacteria	Alphaproteobacteria	Caulobacterales	Hyphomonadaceae	Robiginitomaculum	0.219818	0.124312	0.0400758	0.0149955	0	0	0	0	0.00097502	0	0
Bacteria	Proteobacteria	Alphaproteobacteria	DB1-14	DB1-14	DB1-14	0.0409465	0.00528989	0	0	0.0311374	0.0189502	0.00901469	0.0206854	0.0126753	0	0
Bacteria	Proteobacteria	Alphaproteobacteria	Kordiimonadales	Kordiimonadaceae	Kordiimonas	0	0	0	0	0	0	0	0	0	0	0
Bacteria	Proteobacteria	Alphaproteobacteria	Magnetococcales	Magnetococcaceae	Magnetococcus	0.00431016	0	0	0	0	0	0	0	0	0	0
Bacteria	Proteobacteria	Alphaproteobacteria	OCS116 clade	OCS116 clade	OCS116 clade	0.0172406	0.0158697	0.00364325	0	0.0133446	0.00379003	0.0060098	0.0137903	0.0185254	0	0
Bacteria	Proteobacteria	Alphaproteobacteria	Parvularculales	Parvularculaceae	Parvularcula	0.00646524	0	0.00364325	0.009997	0.0266892	0.00379003	0.0030049	0.0137903	0.00195004	0	0
Bacteria	Proteobacteria	Alphaproteobacteria	Rhizobiales	Bartonellaceae	Bartonella	0	0	0	0	0	0	0	0	0	0	0
Bacteria	Proteobacteria	Alphaproteobacteria	Rhizobiales	Beijerinckiaceae	Beijerinckiaceae	0	0	0	0	0	0	0.0030049	0	0.00097502	0	0
Bacteria	Proteobacteria	Alphaproteobacteria	Rhizobiales	Brucellaceae	Ochrobactrum	0	0	0	0	0	0	0	0	0	0	0
Bacteria	Proteobacteria	Alphaproteobacteria	Rhizobiales	Hyphomicrobiaceae	Filomicrobium	0.00431016	0	0	0	0	0.00758006	0.0030049	0	0.00682514	0	0
Bacteria	Proteobacteria	Alphaproteobacteria	Rhizobiales	Hyphomicrobiaceae	Hyphomicrobiaceae	0.00862032	0.00264494	0	0.019994	0.0044482	0.00379003	0.0030049	0	0.00780016	0	0
Bacteria	Proteobacteria	Alphaproteobacteria	Rhizobiales	Hyphomicrobiaceae	Hyphomicrobium	0	0	0	0	0.0044482	0	0	0	0.00097502	0	0
Bacteria	Proteobacteria	Alphaproteobacteria	Rhizobiales	KF-JG30-B3	KF-JG30-B3	0	0	0	0	0	0	0	0	0	0	0
Bacteria	Proteobacteria	Alphaproteobacteria	Rhizobiales	Methylobacteriaceae	Methylobacterium	0	0	0	0	0	0	0	0	0	0	0
Bacteria	Proteobacteria	Alphaproteobacteria	Rhizobiales	Phyllobacteriaceae	Ahrensia	0	0	0	0	0	0.00758006	0	0.0137903	0.0048751	0	0
Bacteria	Proteobacteria	Alphaproteobacteria	Rhizobiales	Phyllobacteriaceae	Cohaesibacter	0	0	0	0	0	0	0	0	0	0	0
Bacteria	Proteobacteria	Alphaproteobacteria	Rhizobiales	Phyllobacteriaceae	Mesorhizobium	0	0	0	0	0	0	0	0	0	0	0.0661928
Bacteria	Proteobacteria	Alphaproteobacteria	Rhizobiales	Phyllobacteriaceae	Phyllobacteriaceae	0.0495668	0.0105798	0.00364325	0.0149955	0	0	0	0	0.00097502	0	0
Bacteria	Proteobacteria	Alphaproteobacteria	Rhizobiales	Phyllobacteriaceae	Pseudahrensia	0.00862032	0.0185146	0.00728651	0.009997	0.0044482	0	0.0060098	0.0137903	0.00585012	0	0
Bacteria	Proteobacteria	Alphaproteobacteria	Rhizobiales	Rhizobiaceae	Rhizobiaceae	0	0	0	0	0	0	0.0060098	0	0	0	0
Bacteria	Proteobacteria	Alphaproteobacteria	Rhizobiales	Rhizobiaceae	Rhizobium	0	0	0	0	0	0	0	0	0	0.429599	0.0661928
Bacteria	Proteobacteria	Alphaproteobacteria	Rhizobiales	Rhizobiales	Rhizobiales	0	0	0.00364325	0.0049985	0	0	0.0060098	0	0.00292506	0	0
Bacteria	Proteobacteria	Alphaproteobacteria	Rhizobiales	Rhizobiales Incertae Sedis	Bauldia	0	0	0	0	0	0	0	0	0	0	0
Bacteria	Proteobacteria	Alphaproteobacteria	Rhizobiales	Rhodobiaceae	Anderseniella	0	0	0	0	0	0	0	0	0	0	0
Bacteria	Proteobacteria	Alphaproteobacteria	Rhizobiales	Rhodobiaceae	Methyloceanibacter	0	0	0	0	0	0	0	0	0	0	0
Bacteria	Proteobacteria	Alphaproteobacteria	Rhizobiales	Rhodobiaceae	Rhodobiaceae	0	0.00528989	0	0	0.0177928	0.0303203	0.0150245	0.0275805	0.0243755	0	0.0422099
Bacteria	Proteobacteria	Alphaproteobacteria	Rhodobacterales	Rhodobacteraceae	Boseongicola	0.00215508	0	0	0.0149955	0	0	0	0	0.00195004	0	0
Bacteria	Proteobacteria	Alphaproteobacteria	Rhodobacterales	Rhodobacteraceae	Citreicella	0	0	0	0	0	0	0	0	0.00877518	0	0
Bacteria	Proteobacteria	Alphaproteobacteria	Rhodobacterales	Rhodobacteraceae	Defluviimonas	0.00431016	0.00264494	0.00364325	0	0	0	0	0	0	0	0
Bacteria	Proteobacteria	Alphaproteobacteria	Rhodobacterales	Rhodobacteraceae	Haematobacter	0	0	0	0	0	0	0	0	0	0	0.0115118
Bacteria	Proteobacteria	Alphaproteobacteria	Rhodobacterales	Rhodobacteraceae	Rhodobacteraceae	2.35335	1.5711	0.659429	0.649805	0.164583	0.0720106	0.102167	0.117217	0.112127	0	0.0623555
Bacteria	Proteobacteria	Alphaproteobacteria	Rhodobacterales	Rhodobacteraceae	Roseobacter clade NAC11-7 lineage	0.0624973	0.0132247	0.00364325	0	0.0177928	0.00379003	0.0030049	0.0344756	0.00195004	0	0
Bacteria	Proteobacteria	Alphaproteobacteria	Rhodobacterales	Rhodobacteraceae	Ruegeria	0	0	0	0.0049985	0	0	0	0	0.00097502	0	0
Bacteria	Proteobacteria	Alphaproteobacteria	Rhodobacterales	Rhodobacteraceae	Sedimentitalea	0.028016	0.00264494	0.014573	0.009997	0.0622748	0.151601	0.0330539	0.151693	0.100427	0	0
Bacteria	Proteobacteria	Alphaproteobacteria	Rhodobacterales	Rhodobacteraceae	Sulfitobacter	0.0323262	0	0	0	0.0133446	0	0	0.00689513	0.0136503	0	0
Bacteria	Proteobacteria	Alphaproteobacteria	Rhodospirillales	AT-s3-44	AT-s3-44	0.00215508	0.00528989	0	0	0.0044482	0	0.00901469	0.0206854	0.00585012	0	0
Bacteria	Proteobacteria	Alphaproteobacteria	Rhodospirillales	MSB-1E8	MSB-1E8	0	0	0	0	0	0	0	0	0	0	0
Bacteria	Proteobacteria	Alphaproteobacteria	Rhodospirillales	Rhodospirillaceae	Candidatus Riegeria	0	0	0	0	0	0	0	0	0.00195004	0	0
Bacteria	Proteobacteria	Alphaproteobacteria	Rhodospirillales	Rhodospirillaceae	Defluviicoccus	0	0	0	0	0	0.00379003	0	0.0137903	0.00292506	0.00155652	0.283957
Bacteria	Proteobacteria	Alphaproteobacteria	Rhodospirillales	Rhodospirillaceae	Magnetospira	0	0	0	0	0	0	0	0	0	0	0
Bacteria	Proteobacteria	Alphaproteobacteria	Rhodospirillales	Rhodospirillaceae	Magnetovibrio	0.00862032	0	0	0	0	0	0	0	0	0	0
Bacteria	Proteobacteria	Alphaproteobacteria	Rhodospirillales	Rhodospirillaceae	Pelagibius	0.00215508	0	0.00364325	0	0	0	0.00901469	0	0.00390008	0	0
Bacteria	Proteobacteria	Alphaproteobacteria	Rhodospirillales	Rhodospirillaceae	Rhodospirillaceae	0.00862032	0.0211595	0.014573	0.019994	0.0311374	0.0720106	0.0330539	0.0344756	0.0731265	0.00155652	0.0489251
Bacteria	Proteobacteria	Alphaproteobacteria	Rhodospirillales	Rhodospirillaceae	Thalassospira	0	0	0	0	0	0	0	0	0	0	0
Bacteria	Proteobacteria	Alphaproteobacteria	Rhodospirillales	Rhodospirillales	Rhodospirillales	0	0	0	0	0	0	0	0	0	0	0
Bacteria	Proteobacteria	Alphaproteobacteria	Rickettsiales	Anaplasmataceae	Anaplasmataceae	0.0129305	0	0	0	0	0	0	0	0.00097502	0	0
Bacteria	Proteobacteria	Alphaproteobacteria	Rickettsiales	EF100-94H03	EF100-94H03	0	0	0	0	0	0	0	0	0	0	0
Bacteria	Proteobacteria	Alphaproteobacteria	Rickettsiales	LWSR-14	LWSR-14	0.0215508	0.00264494	0.00728651	0.0149955	0	0.00758006	0	0	0.00097502	0	0
Bacteria	Proteobacteria	Alphaproteobacteria	Rickettsiales	Rickettsiaceae	Orientia	0	0	0	0	0	0	0	0	0	0	0
Bacteria	Proteobacteria	Alphaproteobacteria	Rickettsiales	Rickettsiaceae	Rickettsiaceae	0.00215508	0	0.00364325	0	0	0	0	0	0	0	0
Bacteria	Proteobacteria	Alphaproteobacteria	Rickettsiales	Rickettsiales	Rickettsiales	0	0	0	0.009997	0	0	0	0	0	0	0
Bacteria	Proteobacteria	Alphaproteobacteria	Rickettsiales	Rickettsiales Incertae Sedis	Candidatus Hepatincola	0	0	0	0	0	0	0	0	0	0	0
Bacteria	Proteobacteria	Alphaproteobacteria	Rickettsiales	Rickettsiales Incertae Sedis	Rickettsiales Incertae Sedis	0	0	0	0	0	0	0	0	0	0	0
Bacteria	Proteobacteria	Alphaproteobacteria	Rickettsiales	SM2D12	SM2D12	0	0	0	0	0	0	0	0	0	0	0
Bacteria	Proteobacteria	Alphaproteobacteria	Rickettsiales	TK34	TK34	0	0.0158697	0.0218595	0.0249925	0	0	0	0	0	0	0
Bacteria	Proteobacteria	Alphaproteobacteria	S26-47	S26-47	S26-47	0	0	0	0	0	0	0	0	0	0	0
Bacteria	Proteobacteria	Alphaproteobacteria	SB1-18	SB1-18	SB1-18	0.0797379	0.0185146	0.0109298	0	0.0177928	0.00379003	0.0030049	0.00689513	0.0126753	0	0
Bacteria	Proteobacteria	Alphaproteobacteria	Sneathiellales	Sneathiellaceae	Sneathiella	0	0	0.00364325	0.0049985	0	0.00379003	0	0	0.00292506	0	0
Bacteria	Proteobacteria	Alphaproteobacteria	Sphingomonadales	Erythrobacteraceae	Erythrobacter	0	0	0	0	0	0	0	0	0	0	0
Bacteria	Proteobacteria	Alphaproteobacteria	Sphingomonadales	Erythrobacteraceae	Erythrobacteraceae	0	0	0	0.0049985	0	0	0	0	0.0107252	0	0
Bacteria	Proteobacteria	Alphaproteobacteria	Sphingomonadales	Sphingomonadaceae	Novosphingobium	0	0	0	0	0	0	0	0	0	0	0
Bacteria	Proteobacteria	Alphaproteobacteria	Sphingomonadales	Sphingomonadaceae	Parasphingopyxis	0	0	0	0	0	0	0	0	0	0	0
Bacteria	Proteobacteria	Alphaproteobacteria	Sphingomonadales	Sphingomonadaceae	Sphingobium	0	0	0	0	0	0	0	0	0	0	0
Bacteria	Proteobacteria	Alphaproteobacteria	Sphingomonadales	Sphingomonadaceae	Sphingomonadaceae	0.00215508	0	0.00364325	0.0049985	0	0	0	0	0	0	0
Bacteria	Proteobacteria	Alphaproteobacteria	Sphingomonadales	Sphingomonadaceae	Sphingomonas	0	0	0.00364325	0	0	0	0	0	0.00097502	0	0
Bacteria	Proteobacteria	Alphaproteobacteria	Sphingomonadales	Sphingomonadaceae	Sphingorhabdus	0	0	0	0	0	0	0	0	0	0	0
Bacteria	Proteobacteria	Alphaproteobacteria	Sphingomonadales	Sphingomonadales	Sphingomonadales	0	0	0	0	0	0	0	0	0	0	0
Bacteria	Proteobacteria	Betaproteobacteria	Betaproteobacteria	Betaproteobacteria	Betaproteobacteria	0	0	0	0	0	0	0	0	0	0	0
Bacteria	Proteobacteria	Betaproteobacteria	Burkholderiales	Alcaligenaceae	Achromobacter	0	0	0	0	0	0	0	0	0	0	0
Bacteria	Proteobacteria	Betaproteobacteria	Burkholderiales	Alcaligenaceae	Sutterella	0	0	0	0	0	0	0	0	0	0	0
Bacteria	Proteobacteria	Betaproteobacteria	Burkholderiales	Burkholderiaceae	Ralstonia	0	0.0158697	0.0364325	0.019994	0	0.0113701	0.0060098	0.00689513	0.00195004	0.00155652	0
Bacteria	Proteobacteria	Betaproteobacteria	Burkholderiales	Comamonadaceae	Acidovorax	0	0.0185146	0.0692218	0.0749775	0	0	0	0	0	0	0.0316574
Bacteria	Proteobacteria	Betaproteobacteria	Burkholderiales	Comamonadaceae	Aquabacterium	0	0	0	0	0	0	0	0	0	0.00155652	0
Bacteria	Proteobacteria	Betaproteobacteria	Burkholderiales	Comamonadaceae	Comamonadaceae	0	0	0	0	0	0	0	0	0	0	0
Bacteria	Proteobacteria	Betaproteobacteria	Burkholderiales	Comamonadaceae	Comamonas	0	0	0	0	0	0	0	0	0	0	0
Bacteria	Proteobacteria	Betaproteobacteria	Burkholderiales	Comamonadaceae	Delftia	0	0	0	0	0	0	0	0	0	0.108956	0.218724
Bacteria	Proteobacteria	Betaproteobacteria	Burkholderiales	Oxalobacteraceae	Herbaspirillum	0	0	0	0	0	0	0	0	0	0.048252	0
Bacteria	Proteobacteria	Betaproteobacteria	Burkholderiales	Oxalobacteraceae	Massilia	0	0	0	0	0	0	0	0	0	0	0
Bacteria	Proteobacteria	Betaproteobacteria	Burkholderiales	Oxalobacteraceae	Oxalobacteraceae	0	0	0	0	0	0	0	0	0	0	0
Bacteria	Proteobacteria	Betaproteobacteria	Hydrogenophilales	Hydrogenophilaceae	Hydrogenophilaceae	0	0	0	0	0	0	0	0	0	0	0.144857
Bacteria	Proteobacteria	Betaproteobacteria	Methylophilales	Methylophilaceae	Methylotenera	0	0	0	0	0	0	0	0	0	0	0
Bacteria	Proteobacteria	Betaproteobacteria	Nitrosomonadales	Nitrosomonadaceae	Candidatus Branchiomonas	0	0	0	0	0	0	0	0	0	0	0
Bacteria	Proteobacteria	Betaproteobacteria	Nitrosomonadales	Nitrosomonadaceae	Nitrosomonas	0.0172406	0.00793483	0.00364325	0.0049985	0	0	0.0030049	0	0	0	0.00671521
Bacteria	Proteobacteria	Betaproteobacteria	Rhodocyclales	Rhodocyclaceae	Dechloromonas	0	0	0	0	0	0	0	0	0	0	0
Bacteria	Proteobacteria	Deltaproteobacteria	43F-1404R	43F-1404R	43F-1404R	0.00215508	0.0238045	0.0801516	0.0049985	0	0.00758006	0.0060098	0.00689513	0.00390008	0	0
Bacteria	Proteobacteria	Deltaproteobacteria	Bdellovibrionales	Bacteriovoracaceae	Bacteriovoracaceae	0.193957	0.288299	0.440834	0.424873	0.066723	0.128861	0.0691127	0.0758464	0.0945769	0	0
Bacteria	Proteobacteria	Deltaproteobacteria	Bdellovibrionales	Bacteriovoracaceae	Deferrisoma	0.0452567	0.21953	0.120227	0.0749775	0	0	0	0	0	0	0
Bacteria	Proteobacteria	Deltaproteobacteria	Bdellovibrionales	Bacteriovoracaceae	Halobacteriovorax	0.0581871	0	0	0.0049985	0	0	0	0	0.00097502	0	0
Bacteria	Proteobacteria	Deltaproteobacteria	Bdellovibrionales	Bacteriovoracaceae	HotSeep-1	0	0	0	0	0	0	0	0	0	0.00466955	0
Bacteria	Proteobacteria	Deltaproteobacteria	Bdellovibrionales	Bacteriovoracaceae	Peredibacter	0.0840481	0	0	0	0.0044482	0	0	0	0	0	0
Bacteria	Proteobacteria	Deltaproteobacteria	Bdellovibrionales	Bdellovibrionaceae	Bdellovibrio	0.124995	0.0238045	0.00728651	0	0.0622748	0.0189502	0.0120196	0.0137903	0.0273006	0	0
Bacteria	Proteobacteria	Deltaproteobacteria	Bdellovibrionales	Bdellovibrionaceae	OM27 clade	0.185337	0.0528989	0.0218595	0	0.0088964	0	0	0	0	0	0
Bacteria	Proteobacteria	Deltaproteobacteria	Deltaproteobacteria	Deltaproteobacteria	Deltaproteobacteria	0.0517219	0.322683	0.393471	0.324903	0.195721	0.0492704	0.0751224	0.0758464	0.0672764	0	0.033576
Bacteria	Proteobacteria	Deltaproteobacteria	Desulfarculales	Desulfarculaceae	Desulfarculaceae	0	0	0	0	0	0	0	0	0	0	0
Bacteria	Proteobacteria	Deltaproteobacteria	Desulfarculales	Desulfarculaceae	Desulfatiglans	0.39869	1.74566	2.07301	1.81446	6.34758	6.79174	5.80246	5.72295	6.67889	2.64297	2.41556
Bacteria	Proteobacteria	Deltaproteobacteria	Desulfobacterales	Desulfobacteraceae	Desulfobacteraceae	0.760743	1.10823	1.22049	0.939718	4.71954	4.7527	3.89134	4.49562	4.62939	0.087165	0
Bacteria	Proteobacteria	Deltaproteobacteria	Desulfobacterales	Desulfobacteraceae	Desulfobacterium	0.028016	0.00528989	0	0	0	0	0	0	0	0	0
Bacteria	Proteobacteria	Deltaproteobacteria	Desulfobacterales	Desulfobacteraceae	Desulfobacula	3.16797	1.76418	1.36986	1.01969	0.475957	0.106121	0.162264	0.186168	0.166728	0	0
Bacteria	Proteobacteria	Deltaproteobacteria	Desulfobacterales	Desulfobacteraceae	Desulfococcus	0.159476	0.333263	0.30239	0.049985	0.0177928	0.00758006	0.0150245	0.0206854	0.0107252	0	0
Bacteria	Proteobacteria	Deltaproteobacteria	Desulfobacterales	Desulfobacteraceae	Desulfofrigus	0.00215508	0	0	0.0249925	0	0	0	0	0	0	0
Bacteria	Proteobacteria	Deltaproteobacteria	Desulfobacterales	Desulfobacteraceae	Desulfonema	0.0668075	0.100508	0.0218595	0.0149955	0	0	0	0	0	0	0
Bacteria	Proteobacteria	Deltaproteobacteria	Desulfobacterales	Desulfobacteraceae	Desulfosarcina	0	0	0	0	0.378097	0.541975	0.396647	0.475764	0.46411	0	0
Bacteria	Proteobacteria	Deltaproteobacteria	Desulfobacterales	Desulfobacteraceae	Desulfotignum	0.00215508	0.00528989	0.00364325	0	0	0	0	0	0	0	0
Bacteria	Proteobacteria	Deltaproteobacteria	Desulfobacterales	Desulfobacteraceae	SEEP-SRB1	0.0732727	0.759099	1.06747	1.02469	2.98029	6.37104	6.68289	3.86817	5.25828	0.297295	1.98962
Bacteria	Proteobacteria	Deltaproteobacteria	Desulfobacterales	Desulfobacteraceae	Sva0081 sediment group	0.0732727	0.417901	0.641212	0.544837	0.0711712	0	0.0060098	0.0482659	0.0048751	0	0
Bacteria	Proteobacteria	Deltaproteobacteria	Desulfobacterales	Desulfobacterales	Desulfobacterales	0.00431016	0	0	0	0.0088964	0	0.0060098	0	0.00682514	0	0
Bacteria	Proteobacteria	Deltaproteobacteria	Desulfobacterales	Desulfobulbaceae	Desulfobulbaceae	0.112064	0.174566	0.058292	0.0749775	0.111205	0.174341	0.126206	0.220644	0.191104	0	0
Bacteria	Proteobacteria	Deltaproteobacteria	Desulfobacterales	Desulfobulbaceae	Desulfobulbus	0.969786	1.29602	0.699505	1.43457	0.644989	0.651886	0.474774	0.868786	0.675689	0	0
Bacteria	Proteobacteria	Deltaproteobacteria	Desulfobacterales	Desulfobulbaceae	Desulfocapsa	0.935305	0.9416	1.34072	1.10967	0.0934122	0.0151601	0.030049	0.220644	0.0253505	0	0
Bacteria	Proteobacteria	Deltaproteobacteria	Desulfobacterales	Desulfobulbaceae	Desulfotalea	0	0	0	0	0	0	0	0	0	0	0
Bacteria	Proteobacteria	Deltaproteobacteria	Desulfobacterales	Desulfobulbaceae	MSBL7	0.157321	0.420546	0.725007	1.07968	0	0	0	0	0	0	0
Bacteria	Proteobacteria	Deltaproteobacteria	Desulfobacterales	Desulfobulbaceae	SEEP-SRB2	0	0.0105798	0.00364325	0.009997	3.07815	3.24048	5.03621	2.92353	3.7002	0	0
Bacteria	Proteobacteria	Deltaproteobacteria	Desulfobacterales	Desulfobulbaceae	SEEP-SRB4	1.54519	1.3357	0.856164	0.589823	0.182376	0.0568505	0.0661078	0.124112	0.0721515	0	0
Bacteria	Proteobacteria	Deltaproteobacteria	Desulfobacterales	Nitrospinaceae	Candidatus Entotheonella	0	0	0	0	0	0	0	0	0	0.0108956	0
Bacteria	Proteobacteria	Deltaproteobacteria	Desulfobacterales	Nitrospinaceae	Nitrospina	0.1487	0.0740584	0.0182163	0.0049985	0.0044482	0	0	0	0.00195004	0	0
Bacteria	Proteobacteria	Deltaproteobacteria	Desulfobacterales	Nitrospinaceae	Nitrospinaceae	0.0495668	0.142827	0.218595	0.284915	0.146791	0.0454804	0.114186	0.055161	0.0731265	0	0.0287795
Bacteria	Proteobacteria	Deltaproteobacteria	Desulfovibrionales	Desulfovibrionaceae	Desulfovibrio	0	0	0	0	0.0088964	0	0.0030049	0	0.00195004	0	0
Bacteria	Proteobacteria	Deltaproteobacteria	Desulfovibrionales	Desulfovibrionaceae	Desulfovibrionaceae	0	0	0	0	0	0	0	0	0	0	0
Bacteria	Proteobacteria	Deltaproteobacteria	Desulfurellales	Desulfurellaceae	Desulfurellaceae	0.0215508	0.0687685	0.112941	0.059982	0	0	0.0030049	0.00689513	0	0	0
Bacteria	Proteobacteria	Deltaproteobacteria	Desulfurellales	Desulfurellaceae	Hippea	0	0	0	0	0.195721	2.72503	2.18456	0.530925	1.46838	0.175886	0.486373
Bacteria	Proteobacteria	Deltaproteobacteria	Desulfuromonadales	Desulfuromonadaceae	Desulfuromonas	0.0150856	0.0317393	0	0.0049985	0	0	0	0	0	0	0
Bacteria	Proteobacteria	Deltaproteobacteria	Desulfuromonadales	Desulfuromonadaceae	Desulfuromusa	0.215508	0.269784	0.411688	0.49985	0.66723	1.1029	1.09979	1.14459	1.22365	0	0
Bacteria	Proteobacteria	Deltaproteobacteria	Desulfuromonadales	Desulfuromonadaceae	Pelobacter	0	0	0	0	0	0	0	0	0	0	0
Bacteria	Proteobacteria	Deltaproteobacteria	Desulfuromonadales	Desulfuromonadales	Desulfuromonadales	0	0.00528989	0	0	0	0	0	0	0	0	0
Bacteria	Proteobacteria	Deltaproteobacteria	Desulfuromonadales	Geobacteraceae	Geobacter	0.0474117	0.0132247	0.0109298	0	0.0400338	0	0.0060098	0.0137903	0.00292506	0	0
Bacteria	Proteobacteria	Deltaproteobacteria	Desulfuromonadales	GR-WP33-58	GR-WP33-58	0.413775	0.134892	0.163946	0.144957	0.0355856	0	0	0.0137903	0.00292506	0	0
Bacteria	Proteobacteria	Deltaproteobacteria	Desulfuromonadales	Sva1033	Sva1033	0.118529	0.301523	0.488196	0.464861	0	0.00758006	0	0.00689513	0.00780016	0	0
Bacteria	Proteobacteria	Deltaproteobacteria	DTB120	DTB120	DTB120	0.00431016	0	0	0	0.0044482	0.00379003	0	0	0.00292506	0	0
Bacteria	Proteobacteria	Deltaproteobacteria	FW113	FW113	FW113	0.00431016	0	0.00728651	0.009997	0	0	0	0	0	0	0
Bacteria	Proteobacteria	Deltaproteobacteria	GR-WP33-30	GR-WP33-30	GR-WP33-30	0.0129305	0.0238045	0.029146	0.0049985	0.0311374	0	0.0060098	0.0137903	0.00682514	0.0607042	0.036454
Bacteria	Proteobacteria	Deltaproteobacteria	Myxococcales	bacteriap25	bacteriap25	0	0.0132247	0.0255028	0.019994	0	0	0	0	0	0	0
Bacteria	Proteobacteria	Deltaproteobacteria	Myxococcales	BIrii41	BIrii41	0	0	0	0	0	0	0	0	0	0	0
Bacteria	Proteobacteria	Deltaproteobacteria	Myxococcales	Blfdi19	Blfdi19	0.0560321	0.0370292	0.029146	0.009997	0.0044482	0	0	0	0	0	0
Bacteria	Proteobacteria	Deltaproteobacteria	Myxococcales	Eel-36e1D6	Eel-36e1D6	0.0237059	0.0290944	0.0400758	0.039988	0.0044482	0	0	0	0	0	0
Bacteria	Proteobacteria	Deltaproteobacteria	Myxococcales	Haliangiaceae	Haliangium	0.13146	0.103153	0.225882	0.149955	0.0177928	0.00379003	0.0060098	0.0137903	0.00195004	0	0
Bacteria	Proteobacteria	Deltaproteobacteria	Myxococcales	MidBa8	MidBa8	0.0431016	0.0767033	0.153017	0.154954	0.160135	0.0682206	0.0420686	0.0413708	0.0526511	0	0.0201456
Bacteria	Proteobacteria	Deltaproteobacteria	Myxococcales	Myxococcales	Myxococcales	0.0431016	0.0899281	0.102011	0.059982	0.0311374	0	0.0030049	0.00689513	0.00097502	0	0
Bacteria	Proteobacteria	Deltaproteobacteria	Myxococcales	Nannocystaceae	Nannocystaceae	0.0150856	0	0	0	0	0	0	0	0	0	0
Bacteria	Proteobacteria	Deltaproteobacteria	Myxococcales	Nannocystaceae	Nannocystis	0	0	0	0	0	0	0	0	0	0	0
Bacteria	Proteobacteria	Deltaproteobacteria	Myxococcales	P3OB-42	P3OB-42	0.0883583	0.119022	0.112941	0.069979	0.0355856	0.00758006	0.0120196	0	0.00780016	0	0
Bacteria	Proteobacteria	Deltaproteobacteria	Myxococcales	Phaselicystidaceae	Phaselicystis	0.153011	0.0158697	0.00364325	0	0	0	0	0	0	0	0
Bacteria	Proteobacteria	Deltaproteobacteria	Myxococcales	Polyangiaceae	Byssovorax	0	0	0	0	0	0	0	0	0	0	0
Bacteria	Proteobacteria	Deltaproteobacteria	Myxococcales	Polyangiaceae	Polyangiaceae	0.00431016	0	0	0	0	0	0	0	0	0	0
Bacteria	Proteobacteria	Deltaproteobacteria	Myxococcales	Polyangiaceae	Sorangium	0	0	0	0	0	0	0	0	0	0	0
Bacteria	Proteobacteria	Deltaproteobacteria	Myxococcales	PS-B29	PS-B29	0.0129305	0.0555438	0	0.0349895	0	0	0	0	0	0	0
Bacteria	Proteobacteria	Deltaproteobacteria	Myxococcales	Sandaracinaceae	Sandaracinaceae	0.00215508	0.0105798	0	0.009997	0.0133446	0.0151601	0.0030049	0.0344756	0.00780016	0	0
Bacteria	Proteobacteria	Deltaproteobacteria	Myxococcales	Sandaracinaceae	Sandaracinus	0	0	0	0	0	0	0	0	0	0	0
Bacteria	Proteobacteria	Deltaproteobacteria	Myxococcales	UASB-TL25	UASB-TL25	0.0366364	0.0555438	0.029146	0.0049985	0.0088964	0	0.0060098	0	0.00390008	0	0
Bacteria	Proteobacteria	Deltaproteobacteria	Myxococcales	VHS-B3-70	VHS-B3-70	0.0409465	0.0687685	0.0910813	0.079976	0.0266892	0	0.00901469	0	0.0146253	0	0
Bacteria	Proteobacteria	Deltaproteobacteria	Myxococcales	VHS-B4-70	VHS-B4-70	0.053877	0.0608337	0.043719	0.0249925	0.0088964	0	0	0.00689513	0.00195004	0	0
Bacteria	Proteobacteria	Deltaproteobacteria	Oligoflexales	Oligoflexaceae	Oligoflexaceae	0.0237059	0.00264494	0	0.0049985	0	0	0	0	0.00195004	0	0
Bacteria	Proteobacteria	Deltaproteobacteria	Oligoflexales	Oligoflexales	Oligoflexales	0.0754278	0.0105798	0.0218595	0	0.0845158	0.0416904	0.0360588	0.0344756	0.0594762	0	0
Bacteria	Proteobacteria	Deltaproteobacteria	SAR324 clade(Marine group B)	SAR324 clade(Marine group B)	SAR324 clade(Marine group B)	0.0969786	0.0608337	0.0473623	0.019994	0.0489302	0.00379003	0.0060098	0.0206854	0.0234005	0	0.0143897
Bacteria	Proteobacteria	Deltaproteobacteria	Sh765B-TzT-29	Sh765B-TzT-29	Sh765B-TzT-29	0.0991337	0.108443	0.0655785	0.144957	0.0578266	0.0454804	0.0240392	0.0275805	0.046801	0.356442	0.676317
Bacteria	Proteobacteria	Deltaproteobacteria	Sva0485	Sva0485	Sva0485	0.0732727	0.415256	0.586564	0.549835	0.836262	0.424484	0.44172	0.52403	0.517736	0	0.187067
Bacteria	Proteobacteria	Deltaproteobacteria	Syntrophobacterales	Syntrophaceae	Desulfobacca	0	0	0	0	0	0.00758006	0	0	0	0	0
Bacteria	Proteobacteria	Deltaproteobacteria	Syntrophobacterales	Syntrophaceae	Desulfomonile	0	0	0	0	0	0	0	0	0	0	0
Bacteria	Proteobacteria	Deltaproteobacteria	Syntrophobacterales	Syntrophaceae	Syntrophaceae	0	0	0	0.0049985	0.960811	4.58215	3.91238	2.35124	3.36674	0.042026	1.32577
Bacteria	Proteobacteria	Deltaproteobacteria	Syntrophobacterales	Syntrophobacteraceae	Syntrophobacteraceae	0.00215508	0.0238045	0.0327893	0.09997	0	0	0	0	0	0	0
Bacteria	Proteobacteria	Deltaproteobacteria	Syntrophobacterales	Syntrophobacterales	Syntrophobacterales	0	0	0	0	0	0	0	0	0.00195004	0	0
Bacteria	Proteobacteria	Epsilonproteobacteria	Campylobacterales	Campylobacteraceae	Arcobacter	1.00642	0.531634	0.298747	0.19994	0.146791	0.0151601	0.0120196	9.28773	0.0195004	0	0
Bacteria	Proteobacteria	Epsilonproteobacteria	Campylobacterales	Campylobacteraceae	Campylobacter	0.0107754	0.0396741	0.00728651	0.009997	0.022241	0.0189502	0.0120196	0.0137903	0.00585012	0	0
Bacteria	Proteobacteria	Epsilonproteobacteria	Campylobacterales	Campylobacteraceae	Campylobacteraceae	0.00646524	0	0	0	0	0	0	0	0	0	0
Bacteria	Proteobacteria	Epsilonproteobacteria	Campylobacterales	Campylobacteraceae	Sulfurospirillum	0.0387914	0.0317393	0.0255028	0	0.0133446	0.0151601	0.0030049	0	0.0107252	0	0
Bacteria	Proteobacteria	Epsilonproteobacteria	Campylobacterales	Campylobacterales	Campylobacterales	0.480583	0.0105798	0	0	0.0044482	0	0	0	0	0	0
Bacteria	Proteobacteria	Epsilonproteobacteria	Campylobacterales	Helicobacteraceae	Helicobacteraceae	0.0129305	0.00528989	0.0255028	0	0	0	0	0	0	0	0
Bacteria	Proteobacteria	Epsilonproteobacteria	Campylobacterales	Helicobacteraceae	Rs-M59 termite group	0.0107754	0.00264494	0	0	0	0	0	0	0	0	0
Bacteria	Proteobacteria	Epsilonproteobacteria	Campylobacterales	Helicobacteraceae	Sulfurimonas	10.1009	5.64431	5.25721	3.45396	1.8549	0.996778	0.892455	1.59277	0.837542	0	0
Bacteria	Proteobacteria	Epsilonproteobacteria	Campylobacterales	Helicobacteraceae	Sulfurovum	16.1135	19.2499	18.5879	29.2712	8.37151	5.8177	4.63956	5.91602	5.88912	0	0
Bacteria	Proteobacteria	Epsilonproteobacteria	Epsilonproteobacteria	Epsilonproteobacteria	Epsilonproteobacteria	0.00431016	0	0	0	0	0	0	0	0	0	0
Bacteria	Proteobacteria	Gammaproteobacteria	Alteromonadales	Alteromonadaceae	Alteromonadaceae	0	0	0	0	0	0	0	0	0.00195004	0	0
Bacteria	Proteobacteria	Gammaproteobacteria	Alteromonadales	Alteromonadaceae	Alteromonas	0.0107754	0	0	0.0049985	0	0	0	0	0.048751	0	0
Bacteria	Proteobacteria	Gammaproteobacteria	Alteromonadales	Alteromonadaceae	Marinobacter	0.00215508	0	0	0.0049985	0	0	0	0	0.0204754	0	0
Bacteria	Proteobacteria	Gammaproteobacteria	Alteromonadales	Alteromonadales	Alteromonadales	0.00862032	0	0	0	0	0	0	0	0	0	0
Bacteria	Proteobacteria	Gammaproteobacteria	Alteromonadales	Colwelliaceae	Colwellia	0.0775829	0.00264494	0	0	0.235755	0.00758006	0.0030049	0.0137903	0.0048751	0	0.0623555
Bacteria	Proteobacteria	Gammaproteobacteria	Alteromonadales	Colwelliaceae	Colwelliaceae	0.0172406	0	0	0	0.0044482	0	0	0	0	0	0
Bacteria	Proteobacteria	Gammaproteobacteria	Alteromonadales	Moritellaceae	Moritella	0	0	0	0	0	0	0	0	0	0	0
Bacteria	Proteobacteria	Gammaproteobacteria	Alteromonadales	Pseudoalteromonadaceae	Pseudoalteromonadaceae	0	0	0	0	0	0	0	0	0	0	0
Bacteria	Proteobacteria	Gammaproteobacteria	Alteromonadales	Pseudoalteromonadaceae	Pseudoalteromonas	0.00431016	0	0	0	0	0	0	0	0	0	0
Bacteria	Proteobacteria	Gammaproteobacteria	Alteromonadales	Psychromonadaceae	Psychromonas	0.0323262	0.00528989	0.00364325	0	0.0044482	0	0	0	0	0	0
Bacteria	Proteobacteria	Gammaproteobacteria	Alteromonadales	Shewanellaceae	Shewanella	0	0	0	0	0	0	0	0	0	0	0
Bacteria	Proteobacteria	Gammaproteobacteria	Alteromonadales	Shewanellaceae	Shewanellaceae	0	0	0	0	0	0	0	0	0	0	0
Bacteria	Proteobacteria	Gammaproteobacteria	Arenicellales	Arenicellaceae	Arenicella	0.0237059	0	0	0	0.0133446	0	0	0	0.00097502	0	0
Bacteria	Proteobacteria	Gammaproteobacteria	Arenicellales	Arenicellaceae	Arenicellaceae	0.00862032	0	0.00728651	0	0	0	0	0	0	0	0
Bacteria	Proteobacteria	Gammaproteobacteria	BD7-8 marine group	BD7-8 marine group	BD7-8 marine group	0.566786	0.124312	0.0255028	0.0149955	0.289133	0.0113701	0.0060098	0.055161	0.0195004	0	0
Bacteria	Proteobacteria	Gammaproteobacteria	Cellvibrionales	Cellvibrionaceae	Cellvibrionaceae	0	0	0	0	0	0	0	0	0	0	0
Bacteria	Proteobacteria	Gammaproteobacteria	Cellvibrionales	Cellvibrionaceae	Pseudomaricurvus	0	0	0	0	0	0	0	0	0.00195004	0	0
Bacteria	Proteobacteria	Gammaproteobacteria	Cellvibrionales	Cellvibrionales	Cellvibrionales	0	0	0	0	0	0	0	0	0	0	0
Bacteria	Proteobacteria	Gammaproteobacteria	Cellvibrionales	Halieaceae	Haliea	0	0	0	0	0	0	0	0	0	0	0
Bacteria	Proteobacteria	Gammaproteobacteria	Cellvibrionales	Halieaceae	Halieaceae	0.0323262	0.00793483	0.00364325	0	0.0934122	0.0189502	0.0210343	0.0275805	0.0185254	0	0
Bacteria	Proteobacteria	Gammaproteobacteria	Cellvibrionales	Halieaceae	Halioglobus	0.433171	0.116377	0.0255028	0.0149955	0.0622748	0.00758006	0.0330539	0.055161	0.0195004	0	0
Bacteria	Proteobacteria	Gammaproteobacteria	Cellvibrionales	Halieaceae	OM60(NOR5) clade	0.0301711	0.0238045	0	0	0.0088964	0	0	0.00689513	0.00390008	0.00155652	0
Bacteria	Proteobacteria	Gammaproteobacteria	Cellvibrionales	Porticoccaceae	C1-B045	0.00431016	0.00793483	0.00364325	0	0.449268	0.0151601	0.0330539	0.124112	0.0585012	0	0
Bacteria	Proteobacteria	Gammaproteobacteria	Cellvibrionales	Porticoccaceae	Porticoccaceae	0	0	0	0	0	0	0	0	0	0	0
Bacteria	Proteobacteria	Gammaproteobacteria	Cellvibrionales	Porticoccaceae	Porticoccus	0.0431016	0.00264494	0	0	0	0	0	0.00689513	0.00195004	0	0
Bacteria	Proteobacteria	Gammaproteobacteria	Cellvibrionales	Spongiibacteraceae	BD1-7 clade	0	0	0	0	0	0	0	0	0	0	0
Bacteria	Proteobacteria	Gammaproteobacteria	Cellvibrionales	Spongiibacteraceae	Dasania	0.00431016	0	0	0	0	0	0	0	0	0	0
Bacteria	Proteobacteria	Gammaproteobacteria	Cellvibrionales	Spongiibacteraceae	Spongiibacteraceae	0.116374	0.0105798	0	0	0.0044482	0.00379003	0	0	0.00585012	0	0
Bacteria	Proteobacteria	Gammaproteobacteria	Chromatiales	Chromatiaceae	Chromatiaceae	0	0	0	0	0	0	0	0	0	0	0
Bacteria	Proteobacteria	Gammaproteobacteria	Chromatiales	Chromatiaceae	Halochromatium	0	0	0	0	0.0133446	0	0	0	0.00097502	0	0
Bacteria	Proteobacteria	Gammaproteobacteria	Chromatiales	Chromatiaceae	Nitrosococcus	0	0.00528989	0	0.009997	0.0044482	0.00379003	0	0	0	0.0373564	0.0441285
Bacteria	Proteobacteria	Gammaproteobacteria	Chromatiales	Chromatiaceae	Rheinheimera	0	0	0	0	0	0	0	0	0	0	0
Bacteria	Proteobacteria	Gammaproteobacteria	Chromatiales	Chromatiaceae	Thiohalocapsa	0	0	0	0	0	0	0	0	0	0	0
Bacteria	Proteobacteria	Gammaproteobacteria	Chromatiales	Chromatiales	Chromatiales	0	0	0	0	0	0	0	0	0	0	0
Bacteria	Proteobacteria	Gammaproteobacteria	Chromatiales	Ectothiorhodospiraceae	Ectothiorhodospiraceae	0.383604	0.809353	0.688575	1.40958	0.12455	0.125071	0.0931518	0.117217	0.095552	0	0
Bacteria	Proteobacteria	Gammaproteobacteria	Chromatiales	Ectothiorhodospiraceae	Spiribacter	0	0	0	0	0	0	0	0	0	0	0
Bacteria	Proteobacteria	Gammaproteobacteria	Chromatiales	Ectothiorhodospiraceae	Thioalkalispira	0.00431016	0.0290944	0.043719	0.124963	0	0	0	0	0	0	0
Bacteria	Proteobacteria	Gammaproteobacteria	Chromatiales	Ectothiorhodospiraceae	Thiogranum	0	0.00264494	0	0	0.0177928	0.0265302	0.0150245	0.0206854	0.0253505	0	0
Bacteria	Proteobacteria	Gammaproteobacteria	Chromatiales	Granulosicoccaceae	Granulosicoccus	0	0	0	0	0	0	0	0	0	0	0
Bacteria	Proteobacteria	Gammaproteobacteria	CS-B046	CS-B046	CS-B046	0.0969786	0.433771	1.1622	0.944717	0.0088964	0.00379003	0	0	0.00292506	0	0
Bacteria	Proteobacteria	Gammaproteobacteria	E01-9C-26 marine group	E01-9C-26 marine group	E01-9C-26 marine group	0.219818	0.169276	0.0364325	0.009997	0.133446	0.0113701	0.0060098	0.0413708	0.0156003	0	0
Bacteria	Proteobacteria	Gammaproteobacteria	EC3	EC3	EC3	0	0	0	0	0	0	0	0	0.00195004	0	0
Bacteria	Proteobacteria	Gammaproteobacteria	Enterobacteriales	Enterobacteriaceae	Escherichia-Shigella	0	0	0	0	0	0	0	0	0	0.0404694	0
Bacteria	Proteobacteria	Gammaproteobacteria	Gammaproteobacteria	Gammaproteobacteria	Gammaproteobacteria	1.05814	0.518409	0.200379	0.224933	1.45456	0.367633	0.273446	0.717093	0.420234	0	0
Bacteria	Proteobacteria	Gammaproteobacteria	Gammaproteobacteria Incertae Sedis	Sedimenticola	Sedimenticola	0.0603422	0.0687685	0.043719	0.0249925	0.0133446	0.0189502	0	0.0137903	0.0126753	0	0
Bacteria	Proteobacteria	Gammaproteobacteria	Gammaproteobacteria Incertae Sedis	Thiohalomonas	Thiohalomonas	0.0409465	0.0132247	0	0.0049985	0.0934122	0.00758006	0.00901469	0.0206854	0.0126753	0	0
Bacteria	Proteobacteria	Gammaproteobacteria	Gammaproteobacteria Incertae Sedis	Thiohalophilus	Thiohalophilus	0.299556	0.272429	0.15666	0.264921	0.0489302	0.0265302	0.0120196	0.055161	0.0185254	0	0
Bacteria	Proteobacteria	Gammaproteobacteria	KI89A clade	KI89A clade	KI89A clade	0.0689625	0.0396741	0.00364325	0.009997	0.0088964	0.0151601	0.0060098	0.00689513	0.0146253	0.00155652	0
Bacteria	Proteobacteria	Gammaproteobacteria	Legionellales	Coxiellaceae	Aquicella	0.00215508	0.00264494	0.00364325	0.0049985	0	0	0	0	0	0	0
Bacteria	Proteobacteria	Gammaproteobacteria	Legionellales	Coxiellaceae	Coxiella	0.0172406	0.0634786	0.0255028	0.0249925	0.0044482	0.0113701	0.0030049	0.00689513	0.0117002	0.00155652	0
Bacteria	Proteobacteria	Gammaproteobacteria	Legionellales	Coxiellaceae	Coxiellaceae	0.00431016	0	0.014573	0.0049985	0	0	0	0	0	0	0
Bacteria	Proteobacteria	Gammaproteobacteria	Legionellales	Legionellaceae	Legionella	0	0.00264494	0	0	0	0	0	0	0.00390008	0	0
Bacteria	Proteobacteria	Gammaproteobacteria	Legionellales	Legionellaceae	Legionellaceae	0	0	0.00364325	0.0049985	0	0	0.0060098	0	0	0	0
Bacteria	Proteobacteria	Gammaproteobacteria	MD2904-B13	MD2904-B13	MD2904-B13	0	0	0	0	0	0	0	0	0	0	0
Bacteria	Proteobacteria	Gammaproteobacteria	Methylococcales	IheB2-23	IheB2-23	0	0	0	0	0	0	0	0	0	0	0
Bacteria	Proteobacteria	Gammaproteobacteria	Methylococcales	Marine Methylotrophic Group 1	Marine Methylotrophic Group 1	0.00431016	0	0	0	0.22241	0.234982	0.177289	0.193064	0.153078	0	0
Bacteria	Proteobacteria	Gammaproteobacteria	Methylococcales	Marine Methylotrophic Group 2	Marine Methylotrophic Group 2	0.00431016	0.0105798	0.0728651	0.0349895	0.351408	0.109911	0.120196	0.220644	0.126753	0	0
Bacteria	Proteobacteria	Gammaproteobacteria	Methylococcales	Methylococcaceae	Methylococcaceae	0	0	0	0	0	0	0	0	0	0	0
Bacteria	Proteobacteria	Gammaproteobacteria	Methylococcales	Methylococcales	Methylococcales	0.00431016	0.00793483	0.00364325	0	0.0800676	0.0265302	0.0180294	0.0413708	0.0312006	0	0
Bacteria	Proteobacteria	Gammaproteobacteria	Methylococcales	Milano-WF1B-03	Milano-WF1B-03	0.118529	0.0238045	0.00728651	0.0049985	0	0	0	0	0	0	0
Bacteria	Proteobacteria	Gammaproteobacteria	Methylococcales	pLW-20	pLW-20	0	0	0	0	0	0	0	0	0	0	0
Bacteria	Proteobacteria	Gammaproteobacteria	NKB5	NKB5	NKB5	0.00215508	0.0132247	0.00728651	0.0049985	0.0133446	0.00379003	0.0030049	0	0.00390008	0	0
Bacteria	Proteobacteria	Gammaproteobacteria	Oceanospirillales	Alcanivoracaceae	Alcanivorax	0.0172406	0	0.00364325	0.0149955	0	0	0	0	0.0136503	0	0
Bacteria	Proteobacteria	Gammaproteobacteria	Oceanospirillales	Alcanivoracaceae	Kangiella	0.422396	0.0105798	0	0	0.0800676	0	0	0.00689513	0.00390008	0	0
Bacteria	Proteobacteria	Gammaproteobacteria	Oceanospirillales	Halomonadaceae	Halomonas	0.0129305	0.0185146	0	0.009997	0	0	0	0.0137903	0.0526511	0	0
Bacteria	Proteobacteria	Gammaproteobacteria	Oceanospirillales	MBAE14	MBAE14	0	0	0	0	0	0	0	0	0	0	0
Bacteria	Proteobacteria	Gammaproteobacteria	Oceanospirillales	Oceanospirillaceae	Oceanobacter	0.00431016	0	0	0.0049985	0	0	0	0	0	0	0
Bacteria	Proteobacteria	Gammaproteobacteria	Oceanospirillales	Oceanospirillaceae	Oceanospirillaceae	0	0	0	0	0.275788	0.00379003	0.00901469	0.0620561	0.0136503	0	0
Bacteria	Proteobacteria	Gammaproteobacteria	Oceanospirillales	Oceanospirillaceae	Oleibacter	0.00862032	0.00264494	0	0.0049985	0	0.0113701	0.0120196	0.0344756	0.206704	0	0
Bacteria	Proteobacteria	Gammaproteobacteria	Oceanospirillales	Oceanospirillaceae	Pseudospirillum	0	0.00264494	0	0	0.186824	0.0303203	0.030049	0.055161	0.0419259	0	0
Bacteria	Proteobacteria	Gammaproteobacteria	Oceanospirillales	Oceanospirillaceae	Thalassolituus	0	0	0	0	0	0	0	0	0.00877518	0	0
Bacteria	Proteobacteria	Gammaproteobacteria	Oceanospirillales	Oceanospirillales	Oceanospirillales	1.79518	0.0211595	0	0	0.0311374	0.0341103	0.030049	0.0482659	0.0390008	0	0
Bacteria	Proteobacteria	Gammaproteobacteria	Oceanospirillales	OM182 clade	OM182 clade	0.00646524	0.0105798	0.00728651	0	0.0355856	0	0	0.00689513	0	0	0
Bacteria	Proteobacteria	Gammaproteobacteria	Oceanospirillales	SS1-B-06-26	SS1-B-06-26	0	0	0	0	0	0.00379003	0	0	0.00195004	0	0
Bacteria	Proteobacteria	Gammaproteobacteria	Oceanospirillales	SUP05 cluster	SUP05 cluster	0.0560321	0	0	0	0.0044482	0	0	0	0.00195004	0	0
Bacteria	Proteobacteria	Gammaproteobacteria	Oceanospirillales	ZD0405	ZD0405	0	0	0	0	0	0	0	0	0	0	0
Bacteria	Proteobacteria	Gammaproteobacteria	Order Incertae Sedis	Family Incertae Sedis	Marinicella	2.25637	2.84331	3.76348	2.06938	0.440372	0.0720106	0.0751224	0.227539	0.0887268	0	0
Bacteria	Proteobacteria	Gammaproteobacteria	Pseudomonadales	Moraxellaceae	Acinetobacter	0	0.00528989	0	0	0	0	0	0	0	0.090278	0
Bacteria	Proteobacteria	Gammaproteobacteria	Pseudomonadales	Moraxellaceae	Moraxella	0	0	0	0	0	0	0.00901469	0	0.00097502	0	0
Bacteria	Proteobacteria	Gammaproteobacteria	Pseudomonadales	Pseudomonadaceae	Pseudomonas	0.00431016	0	0.00364325	0.0149955	0	0.00758006	0	0.00689513	0.0380258	0.105843	0.119914
Bacteria	Proteobacteria	Gammaproteobacteria	PYR10d3	PYR10d3	PYR10d3	0	0	0	0	0	0	0	0	0	0	0
Bacteria	Proteobacteria	Gammaproteobacteria	Sva0071	Sva0071	Sva0071	0.103444	0.269784	0.200379	0.969709	0.12455	0.0303203	0.0150245	0.0620561	0.0312006	0	0
Bacteria	Proteobacteria	Gammaproteobacteria	Thiotrichales	EV818SWSAP88	EV818SWSAP88	0.00431016	0.00264494	0	0	0	0	0	0	0	0	0
Bacteria	Proteobacteria	Gammaproteobacteria	Thiotrichales	Francisellaceae	Francisella	0	0	0	0	0	0	0	0	0	0	0
Bacteria	Proteobacteria	Gammaproteobacteria	Thiotrichales	Piscirickettsiaceae	Cycloclasticus	0	0	0	0	0	0.00379003	0	0.00689513	0.00292506	0	0
Bacteria	Proteobacteria	Gammaproteobacteria	Thiotrichales	Piscirickettsiaceae	endosymbionts	1.86199	1.5182	1.67954	2.09937	1.43232	0.0871707	0.183299	0.420603	0.156978	0	0
Bacteria	Proteobacteria	Gammaproteobacteria	Thiotrichales	Piscirickettsiaceae	Marine Methylotrophic Group 3	0.0193957	0.0370292	0.0728651	0.0449865	0.0578266	0.0379003	0.0510833	0.0689513	0.046801	0	0
Bacteria	Proteobacteria	Gammaproteobacteria	Thiotrichales	Piscirickettsiaceae	Piscirickettsiaceae	0.247834	0.0740584	0.0837948	0.0149955	0.0088964	0.0113701	0.0060098	0.0137903	0.00877518	0	0
Bacteria	Proteobacteria	Gammaproteobacteria	Thiotrichales	Piscirickettsiaceae	Thiomicrospira	0	0	0	0	0	0	0	0	0	0	0
Bacteria	Proteobacteria	Gammaproteobacteria	Thiotrichales	Thiotrichaceae	Candidatus Isobeggiatoa	0.245679	0	0	0	0	0	0	0	0	0	0
Bacteria	Proteobacteria	Gammaproteobacteria	Thiotrichales	Thiotrichaceae	Thiomargarita	0.00646524	0.00264494	0	0	0	0	0	0	0	0	0
Bacteria	Proteobacteria	Gammaproteobacteria	Thiotrichales	Thiotrichaceae	Thiothrix	0	0	0	0	0	0	0	0	0	0	0
Bacteria	Proteobacteria	Gammaproteobacteria	Thiotrichales	Thiotrichaceae	Thiotrichaceae	5.27994	5.06242	2.26246	1.48955	0.760642	0.219822	0.267436	0.648142	0.209629	0	0
Bacteria	Proteobacteria	Gammaproteobacteria	Thiotrichales	Thiotrichales	Thiotrichales	0	0	0	0	0	0	0	0	0	0	0
Bacteria	Proteobacteria	Gammaproteobacteria	Xanthomonadales	JTB255 marine benthic group	JTB255 marine benthic group	0.698246	0.806708	0.28053	0.184945	0.364752	0.269092	0.14724	0.337861	0.212554	0.00155652	0.340557
Bacteria	Proteobacteria	Gammaproteobacteria	Xanthomonadales	Xanthomonadaceae	Pseudoxanthomonas	0	0	0	0	0	0	0	0	0	0	0
Bacteria	Proteobacteria	Gammaproteobacteria	Xanthomonadales	Xanthomonadaceae	Stenotrophomonas	0	0	0	0	0	0	0	0	0	0	0
Bacteria	Proteobacteria	Gammaproteobacteria	Xanthomonadales	Xanthomonadales	Xanthomonadales	0	0	0	0	0	0	0	0	0	0	0.00383726
Bacteria	Proteobacteria	JTB23	JTB23	JTB23	JTB23	0.028016	0.0158697	0.014573	0.019994	0.0133446	0.00379003	0.0030049	0	0.00585012	0	0
Bacteria	Proteobacteria	Milano-WF1B-44	Milano-WF1B-44	Milano-WF1B-44	Milano-WF1B-44	0.172406	0.341198	0.0983678	0.429871	0.564921	0.136441	0.108176	0.227539	0.138453	0	0
Bacteria	Proteobacteria	pItb-vmat-80	pItb-vmat-80	pItb-vmat-80	pItb-vmat-80	0.103444	0.0846382	0.0255028	0.0449865	0	0	0	0	0	0	0
Bacteria	Proteobacteria	Proteobacteria	Proteobacteria	Proteobacteria	Proteobacteria	0.53446	0.119022	0.160303	0.0949715	0.204617	0.136441	0.129211	0.172378	0.107252	0	0
Bacteria	Proteobacteria	Proteobacteria Incertae Sedis	Candidatus Thiobios	Candidatus Thiobios	Candidatus Thiobios	0	0	0	0	0	0	0	0	0	0	0
Bacteria	Proteobacteria	SC3-20	SC3-20	SC3-20	SC3-20	0	0	0	0	0.0044482	0	0	0	0.00195004	0	0
Bacteria	Proteobacteria	Skagenf62	Skagenf62	Skagenf62	Skagenf62	0	0	0	0	0.0044482	0.00758006	0	0.00689513	0.00195004	0	0
Bacteria	Proteobacteria	SPOTSOCT00m83	SPOTSOCT00m83	SPOTSOCT00m83	SPOTSOCT00m83	0.00431016	0	0	0.0049985	0	0.00379003	0	0	0.00097502	0	0
Bacteria	Proteobacteria	TA18	TA18	TA18	TA18	0.0150856	0	0	0	0.0088964	0.00758006	0	0	0.0126753	0	0
Bacteria	Saccharibacteria	Saccharibacteria	Candidatus Saccharimonas	Candidatus Saccharimonas	Candidatus Saccharimonas	0	0	0	0	0	0	0	0	0	0	0
Bacteria	Saccharibacteria	Saccharibacteria	Saccharibacteria	Saccharibacteria	Saccharibacteria	0.0991337	0.00793483	0.00728651	0.009997	0.186824	0.0833807	0.0931518	0.172378	0.154053	0	0
Bacteria	SHA-109	SHA-109	SHA-109	SHA-109	SHA-109	0.176717	0.45493	0.320606	0.319904	0.0311374	0.0606405	0.0360588	0.0965318	0.048751	0.437381	0.0661928
Bacteria	SM2F11	SM2F11	SM2F11	SM2F11	SM2F11	0.00431016	0	0	0	0	0	0	0	0	0	0
Bacteria	Spirochaetae	Spirochaetes	Spirochaetales	Brevinemataceae	Brevinema	0	0	0	0	0.0044482	0	0.0030049	0.00689513	0.00292506	0	0
Bacteria	Spirochaetae	Spirochaetes	Spirochaetales	Leptospiraceae	Leptospiraceae	0.028016	0.0317393	0.0364325	0	0.658334	0.0909608	0.168274	0.179273	0.155028	0.045139	0.0268608
Bacteria	Spirochaetae	Spirochaetes	Spirochaetales	Leptospiraceae	Turneriella	0	0	0	0	0	0	0	0	0	0	0
Bacteria	Spirochaetae	Spirochaetes	Spirochaetales	PL-11B10	PL-11B10	0.00431016	0	0	0	0	0	0	0	0	0	0
Bacteria	Spirochaetae	Spirochaetes	Spirochaetales	Spirochaetaceae	Sphaerochaeta	0	0	0	0	0.0044482	0.00379003	0	0.00689513	0.0048751	0	0
Bacteria	Spirochaetae	Spirochaetes	Spirochaetales	Spirochaetaceae	Spirochaeta 2	0.540925	0.653301	0.852521	0.889733	1.61915	1.64866	1.50545	1.49624	1.68191	0.27706	0.1957
Bacteria	Spirochaetae	Spirochaetes	Spirochaetales	Spirochaetaceae	Spirochaetaceae	0.114219	0.108443	0.120227	0.0549835	0.0266892	0.0568505	0.0360588	0.0137903	0.0341257	0	0
Bacteria	Spirochaetae	Spirochaetes	Spirochaetales	Spirochaetaceae	Treponema 2	0	0	0	0	0	0	0	0	0	0	0
Bacteria	Spirochaetae	Spirochaetes	Spirochaetales	V2072-189E03	V2072-189E03	0.025861	0	0	0	0	0	0	0	0	0	0
Bacteria	Synergistetes	Synergistia	Synergistales	Synergistaceae	Dethiosulfovibrio	0	0	0	0	0	0	0	0	0	0	0
Bacteria	Synergistetes	Synergistia	Synergistales	Synergistaceae	Thermovirga	0	0	0	0	0	0.00379003	0	0	0.00292506	0	0
Bacteria	TA06	TA06	TA06	TA06	TA06	0.956855	1.55258	1.90178	1.3446	1.9661	1.90639	2.07338	1.99269	2.04754	0.41559	0.794313
Bacteria	Tenericutes	Mollicutes	Anaeroplasmatales	Anaeroplasmataceae	Anaeroplasma	0	0	0	0	0	0	0	0	0	0	0
Bacteria	Tenericutes	Mollicutes	Mollicutes	Mollicutes	Mollicutes	0	0	0	0	0	0	0	0	0	0	0
Bacteria	Tenericutes	Mollicutes	Mollicutes RF9	Mollicutes RF9	Mollicutes RF9	0	0.00264494	0.00364325	0	0.0044482	0	0.0060098	0	0.00097502	0	0
Bacteria	Tenericutes	Mollicutes	NB1-n	NB1-n	NB1-n	0.234904	0.322683	0.240455	0.189943	0.0489302	0.0416904	0.0180294	0.0344756	0.0370508	0	0
Bacteria	TM6	TM6	TM6	TM6	TM6	0.185337	0.494604	0.961819	0.429871	0.240203	0.242562	0.0931518	0.213749	0.213529	0.0435825	0.00863384
Bacteria	Verrucomicrobia	OPB35 soil group	OPB35 soil group	OPB35 soil group	OPB35 soil group	0.0172406	0.00264494	0	0	0	0	0	0	0	0	0
Bacteria	Verrucomicrobia	Opitutae	Opitutae	Opitutae	Opitutae	0	0	0	0	0	0	0	0	0	0	0
Bacteria	Verrucomicrobia	Opitutae	Opitutales	Opitutaceae	Alterococcus	0	0	0	0	0	0	0	0	0	0	0
Bacteria	Verrucomicrobia	Opitutae	Opitutales	Opitutaceae	Diplosphaera	0	0	0	0	0.0044482	0.0189502	0.0150245	0.00689513	0.0165753	0	0
Bacteria	Verrucomicrobia	Opitutae	Opitutales	Opitutaceae	Opitutaceae	0.0689625	0.0238045	0.0473623	0.0049985	0.0088964	0.00379003	0.00901469	0	0.00585012	0	0
Bacteria	Verrucomicrobia	Opitutae	Puniceicoccales	Puniceicoccaceae	Cerasicoccus	0	0	0	0	0	0	0	0	0	0	0
Bacteria	Verrucomicrobia	Opitutae	Puniceicoccales	Puniceicoccaceae	Lentimonas	0	0	0	0	0	0	0	0	0	0	0
Bacteria	Verrucomicrobia	Opitutae	Puniceicoccales	Puniceicoccaceae	marine group	0	0	0	0	0	0	0	0	0	0	0
Bacteria	Verrucomicrobia	Opitutae	Puniceicoccales	Puniceicoccaceae	Pelagicoccus	0.00431016	0	0	0	0.0044482	0	0	0	0	0	0
Bacteria	Verrucomicrobia	Opitutae	Puniceicoccales	Puniceicoccaceae	Puniceicoccaceae	0.0107754	0.0158697	0	0.0049985	0	0	0	0	0	0	0
Bacteria	Verrucomicrobia	Opitutae	RS-B22	RS-B22	RS-B22	0	0	0	0	0	0	0	0	0	0	0
Bacteria	Verrucomicrobia	S-BQ2-57 soil group	S-BQ2-57 soil group	S-BQ2-57 soil group	S-BQ2-57 soil group	0	0	0	0	0	0	0	0	0	0	0
Bacteria	Verrucomicrobia	Spartobacteria	Chthoniobacterales	Chthoniobacteraceae	Chthoniobacter	0	0	0	0	0	0	0	0	0	0.104287	0
Bacteria	Verrucomicrobia	Spartobacteria	Chthoniobacterales	FukuN18 freshwater group	FukuN18 freshwater group	0	0	0	0	0	0	0	0	0	0	0
Bacteria	Verrucomicrobia	Verrucomicrobia Incertae Sedis	Candidatus Methylacidiphilum	Candidatus Methylacidiphilum	Candidatus Methylacidiphilum	0	0	0	0	0	0	0	0	0	0	0
Bacteria	Verrucomicrobia	Verrucomicrobiae	Verrucomicrobiales	DEV007	DEV007	0.193957	0.0581887	0.0218595	0.019994	0.0489302	0.0113701	0.0030049	0.0344756	0.0156003	0	0
Bacteria	Verrucomicrobia	Verrucomicrobiae	Verrucomicrobiales	Rubritaleaceae	Rubritalea	0	0	0	0	0	0	0	0	0	0	0
Bacteria	Verrucomicrobia	Verrucomicrobiae	Verrucomicrobiales	Verrucomicrobiaceae	Akkermansia	0	0	0	0	0	0	0	0	0	0	0
Bacteria	Verrucomicrobia	Verrucomicrobiae	Verrucomicrobiales	Verrucomicrobiaceae	Persicirhabdus	0.226283	0.0105798	0.0218595	0.039988	0	0	0	0	0.00292506	0	0
Bacteria	Verrucomicrobia	Verrucomicrobiae	Verrucomicrobiales	Verrucomicrobiaceae	Roseibacillus	0.101289	0.00528989	0	0	0.0088964	0.00379003	0	0	0	0	0
Bacteria	Verrucomicrobia	Verrucomicrobiae	Verrucomicrobiales	Verrucomicrobiaceae	Verrucomicrobiaceae	0	0	0	0	0	0	0	0	0	0	0
Bacteria	Verrucomicrobia	Verrucomicrobiae	Verrucomicrobiales	Verrucomicrobiales	Verrucomicrobiales	0.00215508	0.00264494	0.0109298	0.0149955	0	0.00379003	0	0	0.00390008	0	0
Bacteria	WCHB1-60	WCHB1-60	WCHB1-60	WCHB1-60	WCHB1-60	0.00646524	0.0211595	0.0364325	0.0049985	0.0133446	0.0151601	0.0150245	0.0137903	0.0195004	0	0

## Sheet: B_Archaeal_16S_abundance
Dataset_1B. Proportional abundances of archaeal 16S rRNA gene tag amplicons in the ambient, oily and asphalt sediments at different taxonomic levels.
Domain	Phylum	Class	Order	Family	Genus	Ambient (19351-14) 0-2 cm	Ambient (19351-14 )2-4 cm	Ambient (19351-14 ) 4-7 cm	Ambient (19351-14 ) 7-10 cm	Oil (19351-15) 0-3 cm	Oil (19351-15) 3-5 cm	Oil (19351-15) 5-7 cm	Oil (19351-15) 7-9 cm	Oil (19351-15) 9-10 cm	Asphalt (19331-1) 115 cm	Asphalt (19331-1) 135 cm
Archaea	Aenigmarchaeota	Aenigmarchaeota Incertae Sedis	Candidatus Aenigmarchaeum	Candidatus Aenigmarchaeum	Candidatus Aenigmarchaeum	0	0.0612745	0	0.188024	0	0	0	0	0	0	0
Archaea	Aenigmarchaeota	Deep Sea Euryarchaeotic Group(DSEG)	Deep Sea Euryarchaeotic Group(DSEG)	Deep Sea Euryarchaeotic Group(DSEG)	Deep Sea Euryarchaeotic Group(DSEG)	0	0.367647	0	0.202488	2.68764	0.593472	0.883117	0.865801	1.50876	0	0
Archaea	Bathyarchaeota	Bathyarchaeota	Bathyarchaeota	Bathyarchaeota	Bathyarchaeota	0	0.0612745	0	0.245878	0	0	0	0	0	0	0
Archaea	Diapherotrites	Diapherotrites	Diapherotrites	Diapherotrites	Diapherotrites	0.890208	2.45098	1.5625	2.09719	0.139359	0.049456	0.0519481	0.17316	0.221877	0	0
Archaea	Euryarchaeota	Methanomicrobia	ANME-1	ANME-1b	ANME-1b	0	0	0	0	33.2272	16.7656	28.3636	27.417	30.2418	37.9214	20.3333
Archaea	Euryarchaeota	Methanomicrobia	ANME-1	ANME-1	ANME-1	0	0	0	0	0	0	0	0	0	38.7701	71.8689
Archaea	Euryarchaeota	Methanomicrobia	ANME-1	ANME-1a	ANME-1a	0	0	0	0	0	0	0	0	0	0	0.0142732
Archaea	Euryarchaeota	Methanomicrobia	Ca.Methanoliparia	Ca.Methanoliparia	Ca.Methanoliparia	0	0	0	0	7.8041	23.2443	22.1818	14.1414	16.9292	6.78912	5.75639
Archaea	Euryarchaeota	Methanomicrobia	Methanocellales	BS-K-E9	BS-K-E9	0	0	0.120192	0.0144634	0	0	0	0	0	0	0
Archaea	Euryarchaeota	Methanomicrobia	Methanomicrobiales	Methanomicrobiaceae	Methanogenium	0	0	0	0	0.318535	2.2997	0.415584	1.06782	1.24251	0	0.0103481
Archaea	Euryarchaeota	Methanomicrobia	Methanomicrobiales	Methanomicrobiaceae	Methanomicrobiaceae	0	0	0	0	0	0	0	0	0	0.360381	0
Archaea	Euryarchaeota	Methanomicrobia	Methanomicrobiales	Methanomicrobiales	Methanomicrobiales	0	0	0	0	0	0	0	0	0	0	0.00713661
Archaea	Euryarchaeota	Methanomicrobia	Methanosarcinales	ANME-2a-2b	ANME-2a-2b	0	0	0	0	0	0	0	0	0.0443754	0	0
Archaea	Euryarchaeota	Methanomicrobia	Methanosarcinales	ANME-2a-2b	ANME-2b	0	0	0	0	0	0	0	0	0	0	0
Archaea	Euryarchaeota	Methanomicrobia	Methanosarcinales	ANME-2c	ANME-2c	0	0	0	0	2.15011	5.58853	7.22078	3.34776	6.30131	0.162753	0
Archaea	Euryarchaeota	Methanomicrobia	Methanosarcinales	Ca. Syntrophoarchaeum	Ca. Syntrophoarchaeum	0	0	0	0	0.398168	0.148368	0.207792	0.692641	0.377191	0	0
Archaea	Euryarchaeota	Methanomicrobia	Methanosarcinales	Ca.Argoarchaeum (GoM-Arc1)	Ca.Argoarchaeum (GoM-Arc1)	0	0	0	0	5.15628	2.57171	4.67532	4.73304	5.96849	0	0
Archaea	Euryarchaeota	Methanomicrobia	Methanosarcinales	Methanosaetaceae	Methanosaeta	0	0	0	0	0.238901	1.78042	1.4026	1.26984	1.30907	0.906766	0.123107
Archaea	Euryarchaeota	Methanomicrobia	Methanosarcinales	Methanosarcinaceae	ANME-3	0	0	0	0	0.0199084	0	0	0.02886	0	0	0
Archaea	Euryarchaeota	Methanomicrobia	Methanosarcinales	Methanosarcinaceae	Methanococcoides	0	0	0	0.0144634	0.0199084	0	0	0	0	0	0
Archaea	Euryarchaeota	Methanomicrobia	Methanosarcinales	Methanosarcinaceae	Methanosarcinaceae	0	0	0	0	0.0398168	0.024728	0	0.1443	0.0443754	0	0
Archaea	Euryarchaeota	Methanomicrobia	Methanosarcinales	Methanosarcinaceae	Methanimicrococcus	0	0	0	0	0	0	0	0	0	0	0
Archaea	Euryarchaeota	Methanomicrobia	Methanosarcinales	Methanosarcinaceae	Methanosarcina	0	0	0	0	0	0	0	0	0	0	0
Archaea	Euryarchaeota	Methanomicrobia	Methanosarcinales	Methermicoccaceae	Methermicoccus	0	0.0612745	0	0.0433902	9.03842	0.544016	1.19481	0.894661	0.798757	0	0
Archaea	Euryarchaeota	Methanomicrobia	Methanosarcinales	Methanosarcinales	Methanosarcinales	0	0	0	0	0	0	0	0	0	0	0
Archaea	Euryarchaeota	Methanomicrobia	AK5	AK5	AK5	0	0	0	0	0	0	0	0	0	0	0
Archaea	Euryarchaeota	Methanomicrobia	Methanomicrobia	Methanomicrobia	Methanomicrobia	0	0	0	0	0	0	0	0	0	0	0
Archaea	Euryarchaeota	Thermoplasmata	20a-9	20a-9	20a-9	0	0.0612745	0.240385	0.0867804	0.0199084	0.222552	0.103896	0.31746	0.155314	0	0
Archaea	Euryarchaeota	Thermoplasmata	Fe-A-9	Fe-A-9	Fe-A-9	0.593472	0.306373	0	0.0867804	0	0	0	0	0	0	0
Archaea	Euryarchaeota	Thermoplasmata	Thermoplasmatales	AMOS1A-4113-D04	AMOS1A-4113-D04	0	0.122549	0.120192	0.404975	0.0796337	0	0	0	0.0443754	0	0
Archaea	Euryarchaeota	Thermoplasmata	Thermoplasmatales	CCA47	CCA47	2.67062	4.10539	3.48558	2.51663	0.816245	0.420376	0.467532	0.548341	0.48813	0	0
Archaea	Euryarchaeota	Thermoplasmata	Thermoplasmatales	Marine Benthic Group D and DHVEG-1	Marine Benthic Group D and DHVEG-1	1.78042	12.3775	11.2981	26.0775	1.95103	4.74777	1.97403	3.52092	2.66252	5.39409	0
Archaea	Euryarchaeota	Thermoplasmata	Thermoplasmatales	Marine Group II	Marine Group II	0	0	0	0.0289268	14.3739	22.7745	16	14.2569	14.7326	0	1.11403
Archaea	Euryarchaeota	Thermoplasmata	Thermoplasmatales	Marine Group III	Marine Group III	0	0	0	0	0.0995421	0.074184	0.103896	0.02886	0.0221877	0	0.223376
Archaea	Euryarchaeota	Thermoplasmata	Thermoplasmatales	MKCST-A3	MKCST-A3	0	2.45098	3.84615	2.54556	0	0	0	0	0	0	0
Archaea	Euryarchaeota	Thermoplasmata	Thermoplasmatales	VC2.1 Arc6	VC2.1 Arc6	3.56083	0.67402	0.360577	0.0867804	0.0796337	0	0.0519481	0.02886	0.0221877	0	0
Archaea	Euryarchaeota	Thermoplasmata	Thermoplasmatales	ANT06-05	ANT06-05	0	0	0	0	0	0	0	0	0	0	0.00642295
Archaea	Euryarchaeota	Thermoplasmata	Thermoplasmatales	ASC21	ASC21	0	0	0	0	0	0	0	0	0	0	0
Archaea	Euryarchaeota	Thermoplasmata	Thermoplasmatales	Thermoplasmatales	Thermoplasmatales	0	0	0	0	0	0	0	0	0	0	0
Archaea	Euryarchaeota	Thermoplasmata	Marine Benthic Group E	Marine Benthic Group E	Marine Benthic Group E	0	0	0	0	0	0	0	0	0	0	0
Archaea	Euryarchaeota	Thermoplasmata	South African Goldmine Gp(SAGMEG)	South African Goldmine Gp(SAGMEG)	South African Goldmine Gp(SAGMEG)	0	0	0	0	0	0	0	0	0	0	0
Archaea	Marine Hydrothermal Vent Group(MHVG)	Marine Hydrothermal Vent Group(MHVG)	Marine Hydrothermal Vent Group(MHVG)	Marine Hydrothermal Vent Group(MHVG)	Marine Hydrothermal Vent Group(MHVG)	0.593472	1.96078	3.00481	2.27075	0.0199084	0.049456	0.155844	0.17316	0.110939	0	0
Archaea	Miscellaneous Euryarchaeotic Group(MEG)	Miscellaneous Euryarchaeotic Group(MEG)	Miscellaneous Euryarchaeotic Group(MEG)	Miscellaneous Euryarchaeotic Group(MEG)	Miscellaneous Euryarchaeotic Group(MEG)	0	0.0612745	0.600962	0.491756	0.0199084	0	0	0	0.0221877	0	0
Archaea	SM1K20	SM1K20	SM1K20	SM1K20	SM1K20	0	0.183824	0	0.0144634	0.159267	0.74184	0.25974	1.0101	0.332816	0	0
Archaea	Thaumarchaeota	Group C3	Group C3	Group C3	Group C3	3.85757	6.4951	5.40865	8.18629	0.159267	0.049456	0.155844	0.1443	0.221877	0	0.0107049
Archaea	Thaumarchaeota	Marine Benthic Group B	Marine Benthic Group B	Marine Benthic Group B	Marine Benthic Group B	16.6172	18.1985	24.2788	33.4105	12.3034	14.2433	12.2078	20.4618	13.002	7.20763	0.490285
Archaea	Thaumarchaeota	Marine Group I	Candidatus Nitrosopumilus	Candidatus Nitrosopumilus	Candidatus Nitrosopumilus	2.37389	0.980392	0.961538	0.853341	0.0199084	0	0	0.02886	0	0	0
Archaea	Thaumarchaeota	Marine Group I	Marine Group I	Marine Group I	Marine Group I	1.48368	0.735294	1.5625	4.13653	0	0	0	0	0	2.35992	0.0103481
Archaea	Thaumarchaeota	Marine Group I	Unknown Order	Unknown Family	Candidatus Nitrosopumilus	0	0	0	0	0	0	0	0	0	0	0.0314011
Archaea	Thaumarchaeota	Marine Group I	Unknown Order	Unknown Family	Unknown Family	0	0	0	0	0	0	0	0	0	0	0
Archaea	Woesearchaeota (DHVEG-6)	Woesearchaeota (DHVEG-6)	Woesearchaeota (DHVEG-6)	Woesearchaeota (DHVEG-6)	Woesearchaeota (DHVEG-6)	65.5786	48.2843	43.149	15.9965	8.66016	3.06627	1.92208	4.70418	3.19503	0	0
Archaea	Archaea	Archaea	Archaea	Archaea	Archaea	0	0	0	0	0	0	0	0	0	0.127877	0

## Sheet: C_Alkane_degradation
Dataset_1C. Overview of the genes involved in alkane degradation present in the MAGs of Methanoliparia_GoM_oil and Methanoliparia_GoM_asphalt. The locus tags are provided for both MAGs. The metabolic pathway assigned to these genes according to the model of Figure 5 are indicated by different colors: alkane activation and conversion to a CoA-bound fatty acid (red), fatty acid oxidation (yellow), …
	Gene	Methanoliparia_GoM_oil	Methanoliparia_GoM_asph
Alkane activation	Alkane-degrading mcrA	MOIL_00669
	Alkane-degrading mcrB	MOIL_00671	MASP_01968
	Alkane-degrading mcrG	MOIL_00670	MASP_01969
	mtbA/mtaA	MOIL_01456	MASP_00818, MASP_00819
	mttB	MOIL_00471, MOIL_00472
	mttC	MOIL_00470
	Alcohol dehydrogenase	MOIL_00159, MOIL_00629, MOIL_00900	MASP_01228, MASP_01657
	Aldehyde dehydrogenase	MOIL_00631, MOIL_01097, MOIL_01508	MASP_01913, MASP_01954
	fadD and other CoA transfer mechanisms	MOIL_00052, MOIL_00867, MOIL_00868, MOIL_00874, MOIL_00878, MOIL_00981, MOIL_01019, MOIL_01445, MOIL_01617, MOIL_01628, MOIL_01629, MOIL_01698, MOIL_01768, MOIL_01798, MOIL_01803	MASP_00264, MASP_00269, MASP_00310, MASP_00377, MASP_00429, MASP_00510, MASP_01597, MASP_01673, MASP_01674, MASP_01675
Fatty acid degradation	bcd/acd	MOIL_00155, MOIL_00324, MOIL_00480, MOIL_00481, MOIL_00482, MOIL_00540, MOIL_00759, MOIL_00968, MOIL_00969, MOIL_01762, MOIL_01784	MASP_00438, MASP_01361, MASP_01435, MASP_01534, MASP_01872, MASP_01927, MASP_01974
	crt	MOIL_00411, MOIL_00581, MOIL_00760, MOIL_00970, MOIL_01083, MOIL_01182, MOIL_01481	MASP_00106, MASP_00439, MASP_00703, MASP_00883, MASP_01857, MASP_01873
	hbd	MOIL_01082	MASP_00440, MASP_01693, MASP_01858
	thl	MOIL_00325, MOIL_00326, MOIL_00331, MOIL_00973, MOIL_01080, MOIL_01505, MOIL_01619	MASP_00402, MASP_00442, MASP_01920
	acds/codhA (cdhA)	MOIL_01577	MASP_01635
	acds/codhB (cdhB)	MOIL_01576	MASP_01634
	acds/codhC (cdhC)		MASP_01198
	acds/codhD (cdhD)		MASP_01194
	acds/codhE (cdhE)		MASP_01193
Methanogenesis	mcrA	MOIL_00063	MASP_00248
	mcrB	MOIL_00067	MASP_00244
	mcrC	MOIL_00065, MOIL_01553, MOIL_01555	MASP_00246, MASP_00793
	mcrD	MOIL_00066, MOIL_01554	MASP_00245
	mcrG	MOIL_00064	MASP_00247
	mtrA		MASP_01335
	mtrB		MASP_01336
	mtrC		MASP_01337
	mtrD	MOIL_01192	MASP_01338
	mtrE	MOIL_01193	MASP_01339
	mtrF		MASP_01334
	mtrG		MASP_01333
	mtrH		MASP_01332
	mer	MOIL_01127	MASP_00003, MASP_01826
	hmd	MOIL_00718	MASP_01800
	mch	MOIL_00512, MOIL_00903	MASP_01441
	ftr	MOIL_00210	MASP_00554
	fmdA		MASP_00918
	fmdB	MOIL_00244, MOIL_01802	MASP_00917, MASP_01690
	fmdC		MASP_00919
	fmdD	MOIL_00243, MOIL_00287	MASP_00916, MASP_01689
Electron cycling	hyhB	MOIL_00220	MASP_01762
	hyhG	MOIL_00219	MASP_01763
	hyhD	MOIL_00218
	hdrA	MOIL_00138, MOIL_00143, MOIL_00227, MOIL_00654, MOIL_01124, MOIL_01237	MASP_00401, MASP_00434, MASP_00751, MASP_01054
	hdrB	MOIL_00925, MOIL_01235	MASP_00749, 1602
	hdrC	MOIL_01125, MOIL_01236	MASP_00750
	rnfA	MOIL_01197	MASP_00959
	rnfB	MOIL_01196	MASP_00958
	rnfC	MOIL_01201	MASP_00963
	rnfD	MOIL_01200	MASP_00962
	rnfE	MOIL_01198	MASP_00960
	rnfG	MOIL_01199	MASP_00961
	etfA	MOIL_01238	MASP_00752, MASP_00385*
	etfB	MOIL_01239	MASP_00386*
	cytochrome c	MOIL_01149	MASP_00865, MASP_00986, MASP_01286, MASP_01288
*Submitted as putative electron transfer flavoprotein FixA (MASP_00385) and electron transfer flavoprotein subunit YdiR (MASP_00386)

## Sheet: D_Aromatic_degradation
Dataset_1D. Overview of the genes with potential for degradation of aromatic hydrocarbons present in the MAGs of Methanoliparia_GoM_oil and Methanoliparia_GoM_asphalt. The annotation and locus_tag are provided together with annotation based on PFAM, the TIGRFAM and the NCBI databases. Additionally, the closest hits against the available genomes of Ca. Methanoliparia are provided. For most of the …
Anaerobic metabolism of aromatic compounds
	Annotation	Locus_tag	PFAM		TIGRFAM		BLASTP results against the NCBI database				BLASTP results against Ca. Methanoliparia sp.
			Domain	Accession number(s)	Domain	Accesion number(s)	Hit	Accesion number	Organism	Identity (%)/Query (%)	Hit	Accession number	Identity (%)/Query (%)
Methanoliparia_GoM_Oil	putative benzoyl-CoA reductase subunit E	MOIL_00834	2-hydroxyglutaryl-CoA dehydratase, D-component	PFAM06050 (1.10E-19)	benzoyl-CoA reductase, bzd-type, O subuni	TIGR03191 (6.68E-05)	2-hydroxyglutaryl-CoA dehydratase	KYH39000	Bathyarchaeota B25	58/99	2-hydroxyglutaryl-CoA dehydratase	RZN71499	95/100
	putative benzoyl-CoA reductase subunit G	MOIL_00835	BadF/BadG/BcrA/BcrD ATPase family	PFAM01869 (5E-66)	CoA-substrate-specific enzyme activase, putative	TIGR00241 (1.30E-57)	2-hydroxyglutaryl-CoA dehydratase	RLI15705	Bathyarchaeota	61/94	2-hydroxyglutaryl-CoA dehydratase	RZN71504	95/97
	CoA-binding protein	MOIL_00836	CoA binding domain; Succinyl-CoA ligase like flavodoxin domain	PF13380 (6.9E-18); PF13607 (7.6E-43)	acetyl coenzyme A synthetase (ADP forming), alpha domain	TIGR02717 (1.01E-139)	CoA-binding protein	RLG38975	Methanosarcinales	52/93	CoA-binding protein	RZN71929	80/98
	methylmalonyl-CoA mutase	MOIL_00837	Methylmalonyl-CoA mutase	PF01642 (6.50E-165)	methylmalonyl-CoA mutase N-terminal domain	TIGR00641 (1.94E-172)	methylmalonyl-CoA mutase	PKN60918	Deltaproteobacteria bacterium	67/99	methylmalonyl-CoA mutase	RZN71498	98/100
	methylmalonyl-CoA mutase subunit beta	MOIL_00838	B12 binding domain	PF02310 (6.60E-17)	methylmalonyl-CoA mutase C-terminal domain;	TIGR00640 (4.96E-26)	hypothetical protein A2Z05_07230	OGO43344	Chloroflexi bacterium	65/99	methylmalonyl-CoA mutase	RZN71497	93/98
	methylmalonyl-CoA mutase subunit beta	MOIL_00839	B12 binding domain	PF02310 (1.50E-17)	methylmalonyl-CoA mutase C-terminal domain;	TIGR00640 (1.71E-38)	cobalamin B12-binding domain-containing protein	RJQ30774	Peptococcaceae	56/98	cobalamin B12-binding domain-containing protein, partial*	RZN67783	44/98
	methylmalonyl-CoA mutase	MOIL_00840	Methylmalonyl-CoA mutase	PF01642 (9.00E-175)	methylmalonyl-CoA mutase N-terminal domain	TIGR00641 (0.00E+00)	methylmalonyl-CoA mutase	RJQ30775	Peptococcaceae	63/96	methylmalonyl-CoA mutase*	RZN67782	43/96
	methylmalonyl-CoA mutase subunit beta	MOIL_00841	Methylmalonyl-CoA mutase	PF01642 (1.70E-14)	methylmalonyl-CoA mutase N-terminal domain	TIGR00641 (2.26E-37)	methylmalonyl-CoA mutase	RLI21285	Bathyarchaeota	56/99	cobalamin B12-binding domain-containing protein, partial*	RZN67783	43/98
	methylmalonyl-CoA mutase	MOIL_00842	Methylmalonyl-CoA mutase	PF01642 (8.30E-168)	methylmalonyl-CoA mutase N-terminal domain	TIGR00641 (0.00E+00)	methylmalonyl-CoA mutase	RJQ29157	Peptococcaceae	62/94	methylmalonyl-CoA mutase*	RZN67782	43/95
Methanoliparia_GoM_Asphalt	methylmalonyl-CoA mutase	MASP_00273	Methylmalonyl-CoA mutase	PF01642 (4.00E-40)	methylmalonyl-CoA mutase N-terminal domain	TIGR00641 (3.45E-38)	TPA: methylmalonyl-CoA mutase	HBN27029	Desulfobacteraceae	55/90	methylmalonyl-CoA mutase*	RZN67782	37/87
	methylmalonyl-CoA mutase subunit beta	MASP_00274	B12 binding domain	PF02310 (1.30E-15)	methylmalonyl-CoA mutase C-terminal domain;	TIGR00640 (1.06E-38)	methylmalonyl-CoA mutase	RLI21285	Bathyarchaeota	56/99	cobalamin B12-binding domain-containing protein, partia*l	RZN67783	44/96
	methylmalonyl-CoA mutase	MASP_00275	Methylmalonyl-CoA mutase	PF01642 (3.00E-170)	methylmalonyl-CoA mutase N-terminal domain	TIGR00641 (0.00E+00)	methylmalonyl-CoA mutase	RJQ29157	Peptococcaceae	63/97	methylmalonyl-CoA mutase*	RZN67782	42/96
	methylmalonyl-CoA mutase subunit beta	MASP_00276	B12 binding domain	PF02310 (1.50E-17)	methylmalonyl-CoA mutase C-terminal domain;	TIGR00640 (2.40E-38)	cobalamin B12-binding domain-containing protein	RJQ30774	Peptococcaceae	56/98	cobalamin B12-binding domain-containing protein, partia*l	RZN67783	43/98
	methylmalonyl-CoA mutase subunit beta	MASP_00277	B12 binding domain	PF02310 (6.60E-17)	methylmalonyl-CoA mutase C-terminal domain;	TIGR00640 (4.96E-26)	hypothetical protein A2Z05_07230	OGO43344	Chloroflexi	65/99	methylmalonyl-CoA mutase	RZN71497	93/98
	methylmalonyl-CoA mutase	MASP_00278	Methylmalonyl-CoA mutase	PF01642 (7.80E-165)	methylmalonyl-CoA mutase N-terminal domain	TIGR00641 (1.15E-171)	methylmalonyl-CoA mutase	PKN60918	Deltaproteobacteria	66/99	methylmalonyl-CoA mutase	RZN71498	98/100
	putative benzoyl-CoA reductase subunit G	MASP_00279	BadF/BadG/BcrA/BcrD ATPase family	PFAM01869 (2.20E-66)	CoA-substrate-specific enzyme activase, putative	TIGR00241 (8.33E-84)	2-hydroxyglutaryl-CoA dehydratase	RLI15705	Bathyarchaeota	68/98	2-hydroxyglutaryl-CoA dehydratase	RZN71504	95/100
	putative benzoyl-CoA reductase subunit E	MASP_00280	2-hydroxyglutaryl-CoA dehydratase, D-component	PFAM06050 (1.80E-50)	benzoyl-CoA reductase, bzd-type, O subuni	TIGR03191 (1.30E-55)	hypothetical protein DRP07_03225	RLI83588	Archaeoglobales	54/99	2-hydroxyglutaryl-CoA dehydratase	RZN71499	96/100
	putative benzoyl-CoA reductase subunit D	MASP_00281	2-hydroxyglutaryl-CoA dehydratase, D-component	PFAM06050 (3.30E-63)	benzoyl-CoA reductase, bzd-type, N subunit	TIGR03190 (2.68E-49)	hypothetical protein DRO43_00260	RLI15708	Bathyarchaeota	43/97	2-hydroxyacyl-CoA dehydratase	RZN71500	94/100

## Sheet: E_Hydrogenases
Dataset_1E. Overview of the genes encoding hydrogenases and other related proteins present in the MAGs of Methanoliparia_GoM_oil and Methanoliparia_GoM_asphalt. The annotation and locus_tag are provided together with annotations based on PFAM, the TIGRFAM and the NCBI databases. Additionally, the closest hits against the available genomes of Ca. Methanoliparia are provided. For most of the search…
Hydrogenases
Bin	Annotation	Locus_tag	PFAM		TIGRFAM		BLASTP results against the NCBI database				BLASTP results against Ca. Methanoliparia sp.
			Domain	Accession number(s)	Domain	Accession number(s)	Hit	Accession number	Organism	Identity(%)/Query coverage(%)	Hit	Accession number	Identity(%)/Query coverage(%)
Methanoliparia_GoM_Oil	putative hydrogenase hyhD	MOIL_00218	NADH ubiquinone oxidoreductase, 20 Kd subunit	PFAM01058 (5.60E-21)	coenzyme F420 hydrogenase, subunit gamma	TIGR03294 (4.80E-04)	oxidoreductase	RLA93479	Deltaproteobacteria bacterium	38/60	hypothetical protein EF807_05085, partial	RZN69002	96/93
	putative hydrogenase hyhG	MOIL_00219	Oxidoreductase FAD-binding domain; Oxidoreductase NAD-binding domain; Iron-sulfur cluster binding domain of dihydroorotate dehydrogenase B	PF00970 (1.2E-08); PFAM00175 (2.4E-19); PF10418 (4.4E-10)	sulfite reductase, subunit B	TIGR02911 (2.94E-66)	hydrogenase	PJB22073	Euryarchaeota	53/99	hydrogenase	RZN69001	95/100
	putative hydrogenase hyhB	MOIL_00220	4Fe-4S dicluster domain	PFAM17179 (8.4E-34)	sulfite reductase, subunit A	TIGR02910 (1.02E-51)	hypothetical protein COS08_04395	PIV69632	Euryarchaeota	44/99	hydrogenase	RZN69000	95/100
	[NiFe] hydrogenase metallocenter assembly protein HypE	MOIL_00294	AIR synthase related protein, C-terminal domain	PFAM02769 (3.26E-28)	hydrogenase expression/formation protein HypE	TIGR02124 (3.10E-127)	hydrogenase expression/formation protein HypE	PJB21224	Euryarchaeota	59/93	-	-	-
	[NiFe] hydrogenase metallocenter assembly protein HypD	MOIL_00295	Hydrogenase formation hypA family	PFAM01924 (1.40E-163)	hydrogenase expression/formation protein HypD	TIGR00075 (2.46E-144)	hydrogenase formation protein HypD	RLF47544	Thermoplasmata	56/97	-	-	-
	[NiFe] hydrogenase metallocenter assembly protein HypC	MOIL_00296	HupF/HypC family	PFAM01455 (2.70E-34)	hydrogenase assembly chaperone HypC/HupF	TIGR00074 (1.54E-25)	HypC/HybG/HupF family hydrogenase formation chaperone	RLI01600	Bathyarchaeota	63/98	-	-	-
	[NiFe] hydrogenase metallocenter assembly protein HypF	MOIL_00297	Telomere recombination and HypF	PFAM01300 (4.10E-30)	[NiFe] hydrogenase maturation protein HypF	TIGR00143 (0.00E+00)	hydrogenase maturation protein HypF	OFV67548	Syntrophoarch-aeum	47/99	-	-	-
	putative hydrogenase	MOIL_00298	Nickel-dependent hydrogenase	PFAM00374 (1.29E-14)	coenzyme F420 hydrogenase, subunit alpha	TIGR03295 (2.07E-13)	hypothetical protein APU95_00115	KUO43260	Hadesarchaea	46/97	-	-	-
	4Fe-4S ferredoxin	MOIL_00299	-	-	sulfite reductase, subunit A	TIGR02910 (-0.0061)	4Fe-4S ferredoxin	TDB39735	Actinobacteria	45/92	Hydrogenase*	RZN69000	39/91
	Hydrogenase maturation protein	MOIL_00300	Hydrogenase maturation protease	PFAM01750 (1.15E-3)	hydrogenase maturation protease; HycI and HoxM	TIGR00072 (2.17E-11)	Ni,Fe-hydrogenase maturation factor	RKY44328	Candidatus Omnitrophica	35/81	-	-	-
	hypothetical protein containing 4Fe-4S binding domains	MOIL_00301	Pyridine nucleotide-disulphide oxidoreductase, 4Fe-4S dicluster domain	PFAM07992 (2.84e-17); PFAM13187 (1.5E-08)	putative selenate reductase, YgfK subunit, glycyl-radical enzyme activating protein	TIGR03315 (1.81E-46); TIGR02494 (4.78E-08)	hypothetical protein A2Y59_06195	OGO01726	Chloroflexi bacterium	76/98	-	-	-
	putative F420-non-reducing hydrogenase iron-sulfur subunit D, mvhD	MOIL_00302	Methyl-viologen-reducing hydrogenase, delta subunit	PFAM02662 (1.40E-37)	-	-	hypothetical protein A2025_03930	OGO58944	Chloroflexi bacterium	71/99	hydrogenase iron-sulfur subunit*	RZN70426	32/93
	putative F420-non-reducing hydrogenase iron-sulfur subunit G, mvhG	MOIL_00304	NADH ubiquinone oxidoreductase, 20 Kd subunit	PFAM01058 (3.23E-22)	coenzyme F420 hydrogenase, subunit gamma	TIGR03294 (3.73E-10)	oxidoreductase	OGO03443	Chloroflexi bacterium _26	75/97	-	-	-
	putative F420-non-reducing hydrogenase iron-sulfur subunit A, mvhA	MOIL_00305	Nickel-dependent hydrogenase	PFAM00374 (1.13E-31)	coenzyme F420 hydrogenase, subunit alpha	TIGR03295 (2.34E-41)	F420-nonreducing hydrogenase	OGO03442	Chloroflexi bacterium RBG_13_53_26	84/100	-	-	-
	Hydrogenase maturation protease	MOIL_00306	Hydrogenase maturation protease	PFAM01750 (1.16E-06)	hydrogenase maturation protease	TIGR00072 (8.15E-24)	hypothetical protein A2Y79_03235	OGP51177	Deltaproteo-bacteria	57/97	-	-	-
	ATP-binding protein	MOIL_00307	NUBPL iron-transfer P-loop NTPase	PFAM10609 (1.90E-52)	cell division ATPase MinD, archaeal	TIGR01969 (1.77E-05)	ATP-binding protein	RJS70943	Methanopha-gales	79/94	-	-	-
	[NiFe] hydrogenase nickel incorporation protein HypA	MOIL_00308	Hydrogenase/urease nickel incorporation, metallochaperone, hypA	PFAM01155 (3.98E-31)	hydrogenase nickel insertion protein HypA	TIGR00100 (9.07E-17)	hydrogenase nickel incorporation protein HypA	RJS70942	Methanopha-gales	74/94	-	-	-
Methanoliparia_GoM_Asphalt	putative hydrogenase hyhB	MASP_01762	4Fe-4S dicluster domain	PFAM17179 (6.10E-34)	sulfite reductase, subunit A	TIGR02910 (2.74E-51)	hypothetical protein COS08_04395	PIV69632	Euryarchaeota	44/99	hydrogenase	RZN69000	97/100
	putative hydrogenase hyhG	MASP_01763	Oxidoreductase FAD-binding domain; Oxidoreductase NAD-binding domain; Iron-sulfur cluster binding domain of dihydroorotate dehydrogenase B	PFAM00970 (5.8e-09); PFAM00175 (2.4e-19); PFAM10418 (4.4e-10)	sulfite reductase, subunit B	TIGR02911 (1.14E-64)	hydrogenase	PJB22073	Euryarchaeota	53/99	hydrogenase	RZN69001	96/100
